# Supplementary material for: Chemical Proteomics Strategies for Analyzing Protein Lipidation Reveal the Bacterial O-Mycoloylome
Source: J Am Chem Soc. 2024 Apr 18;146(17):12138–54. doi: 10.1021/jacs.4c02278 (PMC11066868; doi:10.1021/jacs.4c02278)
Supplement: Supplementary file 2 — ja4c02278_si_002.xlsx [file ja4c02278_si_002.xlsx]

## Sheet: Table S4. Study 1 raw data
Table S4. LC-MS/MS Study 1 (Az-T-B) raw data.
#	Visible?	Starred?	Identified Proteins	Accession Number	Molecular Weight	Protein Grouping Ambiguity	T-Test (p-value): (p < 0.05)	Fold Change by Category	Quantitative Profile	WT_NP1	WT_NP2	WT_NP3	WT_NP4	WT_P1	WT_P2	WT_P3	WT_P4
1	TRUE	Empty	Cluster of acyl coenzyme A carboxylase [Corynebacterium glutamicum] (AAB40890.1)	AAB40890.1 [32]	63 kDa	TRUE	0.042	0.6	NP high, P low	108.42	105.27	66.359	81.131	62.465	75.086	39.076	55.003
1.1	TRUE	Empty	acyl coenzyme A carboxylase [Corynebacterium glutamicum]	AAB40890.1 (+29)	63 kDa	TRUE	0.042	0.6	NP high, P low	108.42	105.27	66.359	81.131	62.465	75.086	39.076	55.003
1.2	TRUE	Empty	acyl-CoA carboxylase [Corynebacterium glutamicum]	BAU95092.1 (+1)	63 kDa	TRUE	0.36	0	[]	0	0	25.967	0	0	0	0	0
4	TRUE	Empty	Cluster of hypothetical protein APT58_14080 [Corynebacterium glutamicum] (AMA01269.1)	AMA01269.1 [38]	71 kDa	TRUE	0.00024	8.7	NP low, P high	0	0	3.8469	2.1927	14.992	11.552	10.727	15.279
4.1	TRUE	Empty	hypothetical protein APT58_14080 [Corynebacterium glutamicum]	AMA01269.1 (+14)	71 kDa	TRUE	0.00024	8.7	NP low, P high	0	0	3.8469	2.1927	14.992	11.552	10.727	15.279
4.2	TRUE	Empty	trehalose corynomycolyl transferase [Corynebacterium glutamicum]	GAV98369.1 (+1)	71 kDa	TRUE	0.00048	8.1	NP low, P high	0	0	3.8469	2.1927	13.326	10.397	9.9606	15.279
4.3	TRUE	Empty	hypothetical protein CGLAR1_13830 [Corynebacterium glutamicum]	AIK86273.1 (+20)	71 kDa	TRUE	0.03	INF	NP low, P high	0	0	0	0	13.326	0	9.9606	15.279
5	TRUE	Empty	Cluster of hydrolase [Corynebacterium glutamicum] (AJE67339.1)	AJE67339.1 [42]	34 kDa	TRUE	< 0.00010	INF	NP low, P high	0	0	0	0	11.66	9.2414	12.259	12.223
5.1	TRUE	Empty	hydrolase [Corynebacterium glutamicum]	AJE67339.1 (+18)	34 kDa	TRUE	< 0.00010	INF	NP low, P high	0	0	0	0	11.66	9.2414	12.259	12.223
5.2	TRUE	Empty	hydrolase [Corynebacterium glutamicum]	AIK84251.1 (+22)	34 kDa	TRUE	0.024	INF	NP low, P high	0	0	0	0	3.3315	3.4655	3.0648	0
6	TRUE	Empty	trehalose corynomycolyl transferase [Corynebacterium glutamicum]	ASW13131.1 (+3)	40 kDa		< 0.00010	19	NP low, P high	0	0	1.9234	0	9.9945	9.2414	7.662	9.1672
7	TRUE	Empty	Cluster of hypothetical protein B7P23_10240 [Corynebacterium glutamicum] (ARV65249.1)	ARV65249.1 [8]	41 kDa	TRUE	0.0014	INF	NP low, P high	0	0	0	0	5.8301	2.3103	3.831	4.0743
7.1	TRUE	Empty	hypothetical protein B7P23_10240 [Corynebacterium glutamicum]	ARV65249.1 (+4)	41 kDa	TRUE	0.0014	INF	NP low, P high	0	0	0	0	5.8301	2.3103	3.831	4.0743
7.2	TRUE	Empty	hypothetical protein AUP70_05045 [Corynebacterium glutamicum]	OKX80131.1 (+2)	41 kDa	TRUE	1	INF	[]	0	0	0	0	0	0	0	0
8	TRUE	Empty	Cluster of hypothetical protein B7P23_14055 [Corynebacterium glutamicum] (ARV65925.1)	ARV65925.1 [10]	71 kDa	TRUE	0.00085	INF	NP low, P high	0	0	0	0	4.9972	2.3103	5.3634	4.0743
8.1	TRUE	Empty	hypothetical protein B7P23_14055 [Corynebacterium glutamicum]	ARV65925.1 (+5)	71 kDa	TRUE	0.00085	INF	NP low, P high	0	0	0	0	4.9972	2.3103	5.3634	4.0743
8.2	TRUE	Empty	hypothetical protein AUO95_00440 [Corynebacterium glutamicum]	OKX85397.1 (+1)	73 kDa	TRUE	0.15	INF	[]	0	0	0	0	0	0	3.0648	2.0372
8.3	TRUE	Empty	hypothetical protein N24_2988 [Corynebacterium glutamicum]	BAU97250.1 (+1)	71 kDa	TRUE	1	INF	[]	0	0	0	0	0	0	0	0
9	TRUE	Empty	porin [Corynebacterium glutamicum]	ARV64854.1 (+22)	13 kDa		0.0063	INF	NP low, P high	0	0	0	0	4.9972	1.1552	3.831	5.0929
10	TRUE	Empty	hypothetical protein APT58_09685 [Corynebacterium glutamicum]	AMA00480.1 (+11)	13 kDa		0.012	4.7	NP low, P high	0	0	0.96172	1.0964	2.4986	1.1552	3.0648	3.0557
11	TRUE	Empty	hypothetical protein CGLAR1_09160 [Corynebacterium glutamicum]	AIK85410.1 (+25)	24 kDa		< 0.00010	INF	NP low, P high	0	0	0	0	3.3315	3.4655	2.2986	3.0557
12	TRUE	Empty	hypothetical protein B7P23_04630 [Corynebacterium glutamicum]	ARV64224.1 (+5)	19 kDa		0.00049	INF	NP low, P high	0	0	0	0	3.3315	2.3103	3.831	2.0372
13	TRUE	Empty	esterase [Corynebacterium glutamicum]	ARV65935.1 (+7)	37 kDa		0.0018	9.4	NP low, P high	0	0	0.96172	0	1.6657	2.3103	3.0648	2.0372
14	TRUE	Empty	hypothetical protein B7P23_06205 [Corynebacterium glutamicum]	ARV64513.1 (+4)	31 kDa		0.027	INF	NP low, P high	0	0	0	0	2.4986	0	2.2986	3.0557
15	TRUE	Empty	hypothetical protein B7P23_03070 [Corynebacterium glutamicum]	ARV63938.1 (+13)	12 kDa		0.034	3.9	NP low, P high	0	0	0.96172	0	0.83287	1.1552	0.7662	1.0186
16	TRUE	Empty	hypothetical protein CGLAR1_09845 [Corynebacterium glutamicum]	AIK85542.1 (+32)	22 kDa		0.015	INF	NP low, P high	0	0	0	0	0.83287	2.3103	0.7662	1.0186
17	TRUE	Empty	hypothetical protein SB89_10925 [Corynebacterium glutamicum]	AJE68019.1 (+31)	37 kDa		0.046	INF	NP low, P high	0	0	0	0	1.6657	0	0.7662	1.0186
18	TRUE	Empty	hypothetical protein B7P23_10265 [Corynebacterium glutamicum]	ARV65254.1 (+4)	22 kDa		0.00026	INF	NP low, P high	0	0	0	0	0.83287	1.1552	1.5324	1.0186
19	TRUE	Empty	hypothetical protein CGLAR1_05850 [Corynebacterium glutamicum]	AIK84786.1 (+28)	25 kDa		< 0.00010	INF	NP low, P high	0	0	0	0	0.83287	1.1552	0.7662	1.0186
20	TRUE	Empty	30S ribosomal protein S15 [Corynebacterium glutamicum]	AIK85412.1 (+24)	10 kDa		0.038	INF	NP low, P high	0	0	0	0	0.83287	0	1.5324	1.0186
21	TRUE	Empty	hypothetical protein CGLAR1_10815 [Corynebacterium glutamicum]	AIK85722.1 (+27)	18 kDa		< 0.00010	INF	NP low, P high	0	0	0	0	0.83287	1.1552	0.7662	1.0186
22	TRUE	Empty	hypothetical protein CGLAR1_13825 [Corynebacterium glutamicum]	AIK86272.1 (+24)	17 kDa		0.033	INF	NP low, P high	0	0	0	0	1.6657	1.1552	0	1.0186
23	TRUE	Empty	iron ABC transporter substrate-binding protein [Corynebacterium glutamicum]	ANE07663.1 (+5)	36 kDa		< 0.00010	INF	NP low, P high	0	0	0	0	0.83287	1.1552	0.7662	1.0186
24	TRUE	Empty	Cluster of ribose-5-phosphate isomerase B [Corynebacterium glutamicum] (BAU96764.1)	BAU96764.1 [25]	18 kDa	TRUE	0.046	INF	NP low, P high	0	0	0	0	1.6657	0	0.7662	1.0186
24.1	TRUE	Empty	ribose-5-phosphate isomerase B [Corynebacterium glutamicum]	BAU96764.1 (+1)	18 kDa	TRUE	0.046	INF	NP low, P high	0	0	0	0	1.6657	0	0.7662	1.0186
24.2	TRUE	Empty	ribose 5-phosphate isomerase [Corynebacterium glutamicum]	AIK85846.1 (+22)	17 kDa	TRUE	0.046	INF	NP low, P high	0	0	0	0	1.6657	0	0.7662	1.0186
25	TRUE	Empty	membrane protein [Corynebacterium glutamicum]	AIK84574.1 (+25)	24 kDa		0.027	INF	NP low, P high	0	0	0	0	0.83287	0	0.7662	1.0186
27	TRUE	Empty	Cluster of pyruvate carboxylase [Corynebacterium glutamicum] (AAB92588.1)	AAB92588.1 [24]	123 kDa	TRUE	0.05	0.7	[]	75.527	88.104	61.55	52.625	53.304	54.293	45.206	44.818
27.1	TRUE	Empty	pyruvate carboxylase [Corynebacterium glutamicum]	AAB92588.1 (+20)	123 kDa	TRUE	0.048	0.7	NP low, P high	75.527	88.104	61.55	52.625	52.471	54.293	45.206	44.818
27.2	TRUE	Empty	unnamed protein product [Corynebacterium glutamicum]	CAD38136.1	125 kDa	TRUE	0.048	0.7	NP low, P high	75.527	88.104	60.589	52.625	52.471	53.138	45.206	44.818
27.3	TRUE	Empty	pyruvate carboxylase [Corynebacterium glutamicum]	BAU95085.1 (+1)	132 kDa	TRUE	0.04	0.7	NP low, P high	45.073	56.066	42.316	32.891	34.981	32.345	28.349	27.502
31	TRUE	Empty	deoxyribodipyrimidine photolyase [Corynebacterium glutamicum]	AJE66663.1 (+9)	55 kDa		0.36	0	[]	1.2182	0	0	0	0	0	0	0
32	TRUE	Empty	elongation factor Tu [Corynebacterium glutamicum]	AJP67179.1 (+9)	44 kDa		0.32	0.7	[]	4.8727	9.1537	12.502	10.964	9.1616	4.6207	10.727	1.0186
33	TRUE	Empty	glyceraldehyde 3-phosphate dehydrogenase A [Corynebacterium glutamicum]	ABB53267.1 (+31)	36 kDa		0.75	0.9	[]	7.3091	6.8653	11.541	4.3855	6.663	5.7759	8.4282	7.1301
34	TRUE	Empty	50S ribosomal protein L7 [Corynebacterium glutamicum]	AIK84218.1 (+24)	13 kDa		0.94	1	[]	4.8727	3.4326	5.7703	1.0964	4.1644	1.1552	5.3634	4.0743
35	TRUE	Empty	Cluster of acetyl-CoA hydrolase [Corynebacterium glutamicum] (AIK88753.1)	AIK88753.1 [31]	55 kDa	TRUE	0.57	0.8	[]	1.2182	3.4326	7.6938	4.3855	4.1644	2.3103	4.5972	2.0372
35.1	TRUE	Empty	acetyl-CoA hydrolase [Corynebacterium glutamicum]	AIK88753.1 (+22)	55 kDa	TRUE	0.57	0.8	[]	1.2182	3.4326	7.6938	4.3855	4.1644	2.3103	4.5972	2.0372
35.2	TRUE	Empty	acetyl-CoA hydrolase [Corynebacterium glutamicum]	AMA01000.1 (+2)	54 kDa	TRUE	0.6	0.7	[]	0	2.2884	4.8086	3.2891	2.4986	1.1552	3.831	0
35.3	TRUE	Empty	acetyl-CoA hydrolase [Corynebacterium glutamicum]	BAU96913.1 (+1)	54 kDa	TRUE	0.85	1.2	[]	0	0	3.8469	0	2.4986	0	2.2986	0
35.4	TRUE	Empty	propionyl-CoA--succinate CoA transferase [Corynebacterium glutamicum]	OKX80158.1 (+2)	55 kDa	TRUE	0.36	INF	[]	0	0	0	0	0	0	0.7662	0
36	TRUE	Empty	Cluster of enolase [Corynebacterium glutamicum] (ABB53261.1)	ABB53261.1 [33]	45 kDa	TRUE	0.13	0.6	[]	3.6545	3.4326	6.7321	3.2891	2.4986	2.3103	3.831	2.0372
36.1	TRUE	Empty	enolase [Corynebacterium glutamicum]	ABB53261.1 (+30)	45 kDa	TRUE	0.13	0.6	[]	3.6545	3.4326	6.7321	3.2891	2.4986	2.3103	3.831	2.0372
36.2	TRUE	Empty	phosphopyruvate hydratase [Corynebacterium glutamicum]	BAU95357.1 (+1)	45 kDa	TRUE	0.61	0.6	[]	0	0	5.7703	3.2891	2.4986	0	3.0648	0
37	TRUE	Empty	Cluster of ATP synthase subunit beta [Corynebacterium glutamicum] (WP_011014204.1)	WP_011014204.1 [3]	53 kDa	TRUE	0.51	0.6	[]	1.2182	2.2884	9.6172	2.1927	4.1644	1.1552	3.831	0
37.1	TRUE	Empty	ATP synthase subunit beta [Corynebacterium glutamicum]	WP_011014204.1	53 kDa	TRUE	0.51	0.6	[]	1.2182	2.2884	9.6172	2.1927	4.1644	1.1552	3.831	0
37.2	TRUE	Empty	unnamed protein product [Corynebacterium glutamicum]	CAC26057.1 (+1)	52 kDa	TRUE	0.51	0.6	[]	1.2182	2.2884	9.6172	2.1927	4.1644	1.1552	3.831	0
39	TRUE	Empty	pyruvate dehydrogenase [Corynebacterium glutamicum]	ABB53265.1 (+30)	103 kDa		0.75	0.8	[]	2.4364	1.1442	4.8086	3.2891	3.3315	0	6.1296	0
40	TRUE	Empty	Cluster of aconitase, partial [Corynebacterium glutamicum] (BAA76717.1)	BAA76717.1 [3]	102 kDa	TRUE	0.22	0.3	[]	1.2182	1.1442	7.6938	4.3855	0.83287	0	3.831	0
40.1	TRUE	Empty	aconitase, partial [Corynebacterium glutamicum]	BAA76717.1	102 kDa	TRUE	0.22	0.3	[]	1.2182	1.1442	7.6938	4.3855	0.83287	0	3.831	0
40.2	TRUE	Empty	aconitate hydratase [Corynebacterium glutamicum]	BAU95893.1 (+1)	102 kDa	TRUE	0.47	0.4	[]	0	0	5.7703	3.2891	0	0	3.831	0
41	TRUE	Empty	30S ribosomal protein S3 [Corynebacterium glutamicum]	AIK84243.1 (+23)	28 kDa		0.7	1.2	[]	1.2182	2.2884	3.8469	1.0964	4.1644	2.3103	3.831	0
42	TRUE	Empty	stress protein [Corynebacterium glutamicum]	AIK85050.1 (+6)	15 kDa		0.26	0.7	[]	2.4364	1.1442	1.9234	3.2891	1.6657	1.1552	1.5324	2.0372
43	TRUE	Empty	acetyl-COA carboxylase [Corynebacterium glutamicum]	AIK85005.1 (+22)	8 kDa		0.54	0.9	[]	1.2182	2.2884	2.8852	3.2891	2.4986	2.3103	1.5324	2.0372
44	TRUE	Empty	restriction endonuclease [Corynebacterium glutamicum]	OKX81577.1 (+2)	32 kDa		0.61	0.4	[]	4.8727	0	0	0	0	0	0	2.0372
46	TRUE	Empty	ATP synthase F0F1 subunit alpha [Corynebacterium glutamicum]	AIK87681.1 (+17)	59 kDa		0.89	0.9	[]	0	0	3.8469	3.2891	0.83287	0	5.3634	0
47	TRUE	Empty	indole-3-glycerol phosphate synthase [Corynebacterium glutamicum]	AIK85516.1 (+31)	28 kDa		0.13	INF	[]	0	0	0	0	0.83287	0	0.7662	0
48	TRUE	Empty	Cluster of cell division protein [Corynebacterium glutamicum] (AIK85581.1)	AIK85581.1 [29]	39 kDa	TRUE	0.83	1.2	[]	0	1.1442	2.8852	2.1927	1.6657	0	4.5972	1.0186
48.1	TRUE	Empty	cell division protein [Corynebacterium glutamicum]	AIK85581.1 (+26)	39 kDa	TRUE	0.83	1.2	[]	0	1.1442	2.8852	2.1927	1.6657	0	4.5972	1.0186
48.2	TRUE	Empty	cell division initiation protein [Corynebacterium glutamicum]	BAU96484.1 (+1)	38 kDa	TRUE	0.83	1.2	[]	0	1.1442	2.8852	2.1927	1.6657	0	4.5972	1.0186
49	TRUE	Empty	Cluster of fructose-bisphosphate aldolase [Corynebacterium glutamicum] (ABB53259.1)	ABB53259.1 [17]	37 kDa	TRUE	0.27	0.4	[]	0	1.1442	4.8086	4.3855	1.6657	0	2.2986	0
49.1	TRUE	Empty	fructose-bisphosphate aldolase [Corynebacterium glutamicum]	ABB53259.1 (+14)	37 kDa	TRUE	0.27	0.4	[]	0	1.1442	4.8086	4.3855	1.6657	0	2.2986	0
49.2	TRUE	Empty	fructose-bisphosphate aldolase [Corynebacterium glutamicum]	BAU97122.1 (+1)	37 kDa	TRUE	0.33	0.3	[]	0	0	2.8852	2.1927	0	0	1.5324	0
50	TRUE	Empty	elongation factor G [Corynebacterium glutamicum]	ALZ99269.1 (+2)	78 kDa		0.26	0.2	[]	0	1.1442	6.7321	2.1927	1.6657	0	0.7662	0
51	TRUE	Empty	30S ribosomal protein S7 [Corynebacterium glutamicum]	AIK84226.1 (+20)	17 kDa		0.26	2.4	[]	0	0	2.8852	0	2.4986	1.1552	2.2986	1.0186
52	TRUE	Empty	superoxide dismutase [Corynebacterium glutamicum]	AIK86317.1 (+21)	22 kDa		0.96	1	[]	1.2182	1.1442	1.9234	0	0.83287	0	2.2986	1.0186
54	TRUE	Empty	Cluster of molecular chaperone GroEL [Corynebacterium glutamicum] (BAU94999.1)	BAU94999.1 [42]	57 kDa	TRUE	0.47	0.6	[]	0	1.1442	3.8469	2.1927	0.83287	1.1552	2.2986	0
54.1	TRUE	Empty	molecular chaperone GroEL [Corynebacterium glutamicum]	BAU94999.1 (+1)	57 kDa	TRUE	0.47	0.6	[]	0	1.1442	3.8469	2.1927	0.83287	1.1552	2.2986	0
54.2	TRUE	Empty	molecular chaperone GroEL [Corynebacterium glutamicum]	AIK84334.1 (+39)	57 kDa	TRUE	0.65	0.7	[]	0	1.1442	3.8469	1.0964	0.83287	1.1552	2.2986	0
55	TRUE	Empty	nucleoside diphosphate kinase [Corynebacterium glutamicum]	AIK85795.1 (+28)	15 kDa		0.67	1.3	[]	0	1.1442	1.9234	1.0964	1.6657	0	1.5324	2.0372
56	TRUE	Empty	WP_074506790.1	WP_074506790.1-DECOY	?		0.39	0.5	[]	1.2182	0	0.96172	3.2891	0.83287	1.1552	0.7662	0
57	TRUE	Empty	Cluster of aldehyde dehydrogenase [Corynebacterium glutamicum] (ARV66008.1)	ARV66008.1 [10]	55 kDa	TRUE	0.34	0.5	[]	0	1.1442	3.8469	2.1927	0.83287	1.1552	1.5324	0
57.1	TRUE	Empty	aldehyde dehydrogenase [Corynebacterium glutamicum]	ARV66008.1 (+7)	55 kDa	TRUE	0.34	0.5	[]	0	1.1442	3.8469	2.1927	0.83287	1.1552	1.5324	0
58	TRUE	Empty	molecular chaperone DnaK [Corynebacterium glutamicum]	AIK86197.1 (+24)	66 kDa		0.38	0.4	[]	0	1.1442	3.8469	1.0964	0	0	2.2986	0
59	TRUE	Empty	30S ribosomal protein S10 [Corynebacterium glutamicum]	AIK84236.1 (+24)	11 kDa		0.76	1.2	[]	0	1.1442	1.9234	1.0964	1.6657	0	2.2986	1.0186
60	TRUE	Empty	30S ribosomal protein S1 [Corynebacterium glutamicum]	AIK85038.1 (+34)	54 kDa		0.99	1	[]	0	0	3.8469	0	0.83287	0	3.0648	0
61	TRUE	Empty	cysteine synthase [Corynebacterium glutamicum]	AIK85962.1 (+40)	33 kDa		0.94	0.9	[]	0	1.1442	1.9234	1.0964	0.83287	0	3.0648	0
62	TRUE	Empty	elongation factor Ts [Corynebacterium glutamicum]	AIK85459.1 (+23)	29 kDa		0.77	0.8	[]	0	0	1.9234	2.1927	0.83287	0	2.2986	0
63	TRUE	Empty	dihydrolipoyl dehydrogenase [Corynebacterium glutamicum]	ALZ99145.1 (+13)	51 kDa		0.78	1.4	[]	0	0	2.8852	0	1.6657	0	2.2986	0
64	TRUE	Empty	50S ribosomal protein L10 [Corynebacterium glutamicum]	ALZ99259.1 (+9)	18 kDa		0.97	1	[]	0	0	1.9234	1.0964	0.83287	0	2.2986	0
65	TRUE	Empty	probable transcription regulator [Corynebacterium glutamicum]	AAK58838.1 (+40)	25 kDa		0.61	1.4	[]	0	1.1442	1.9234	0	1.6657	1.1552	1.5324	0
66	TRUE	Empty	hypothetical protein CGLAR1_04625 [Corynebacterium glutamicum]	AIK84557.1 (+17)	10 kDa		0.76	0.8	[]	2.4364	0	0.96172	1.0964	0	0	1.5324	2.0372
67	TRUE	Empty	ATP synthase F0F1 subunit B [Corynebacterium glutamicum]	AIK84895.1 (+28)	21 kDa		0.3	2.7	[]	0	0	1.9234	0	0.83287	0	2.2986	2.0372
68	TRUE	Empty	cyclopropane-fatty-acyl-phospholipid synthase [Corynebacterium glutamicum]	AIK85141.1 (+30)	47 kDa		0.091	3.1	[]	1.2182	0	0	0	0.83287	1.1552	0.7662	1.0186
70	TRUE	Empty	isocitrate dehydrogenase [Corynebacterium glutamicum]	AIK84395.1 (+22)	80 kDa		0.88	0.8	[]	0	0	2.8852	0	0.83287	0	1.5324	0
71	TRUE	Empty	diacetyl reductase [Corynebacterium glutamicum]	AIK86085.1 (+38)	27 kDa		0.6	0.6	[]	0	0	1.9234	2.1927	0	0	2.2986	0
72	TRUE	Empty	molecular chaperone GroEL [Corynebacterium glutamicum]	ANE09325.1 (+1)	57 kDa		0.67	1.9	[]	0	0	0.96172	1.0964	0	0	3.831	0
73	TRUE	Empty	aspartate ammonia-lyase [Corynebacterium glutamicum]	AIK84707.1 (+32)	50 kDa		0.65	1.7	[]	0	0	1.9234	0	1.6657	0	1.5324	0
74	TRUE	Empty	catalase [Corynebacterium glutamicum]	BAU94636.1 (+1)	59 kDa		0.82	0.8	[]	0	0	1.9234	1.0964	0	0	2.2986	0
75	TRUE	Empty	30S ribosomal protein S6 [Corynebacterium glutamicum]	AJE68592.1 (+12)	11 kDa		0.63	1.2	[]	0	1.1442	0.96172	1.0964	0.83287	1.1552	0.7662	1.0186
76	TRUE	Empty	Cluster of Pyruvate kinase [Corynebacterium glutamicum] (SJM47319.1)	SJM47319.1 [2]	50 kDa	TRUE	0.98	1	[]	0	1.1442	0.96172	1.0964	2.4986	0	0.7662	0
76.1	TRUE	Empty	Pyruvate kinase [Corynebacterium glutamicum]	SJM47319.1	50 kDa	TRUE	0.98	1	[]	0	1.1442	0.96172	1.0964	2.4986	0	0.7662	0
76.2	TRUE	Empty	pyruvate kinase [Corynebacterium glutamicum]	BAU96424.1	50 kDa	TRUE	0.98	1	[]	0	1.1442	0.96172	1.0964	2.4986	0	0.7662	0
77	TRUE	Empty	Cluster of DoxX family protein [Corynebacterium glutamicum] (AIK85054.1)	AIK85054.1 [24]	33 kDa	TRUE	0.95	1.1	[]	0	0	2.8852	0	0.83287	0	2.2986	0
77.1	TRUE	Empty	DoxX family protein [Corynebacterium glutamicum]	AIK85054.1 (+21)	33 kDa	TRUE	0.95	1.1	[]	0	0	2.8852	0	0.83287	0	2.2986	0
77.2	TRUE	Empty	DoxX family protein [Corynebacterium glutamicum]	BAU95728.1 (+1)	33 kDa	TRUE	0.88	0.8	[]	0	0	0.96172	0	0	0	0.7662	0
78	TRUE	Empty	phosphoglycerate kinase [Corynebacterium glutamicum]	ABB53268.1 (+33)	43 kDa		0.68	1.5	[]	0	0	0.96172	1.0964	0.83287	0	2.2986	0
79	TRUE	Empty	adenylate kinase [Corynebacterium glutamicum]	AIK84296.1 (+25)	19 kDa		0.88	0.8	[]	0	0	2.8852	0	0.83287	0	1.5324	0
80	TRUE	Empty	hypothetical protein CGLAR1_08405 [Corynebacterium glutamicum]	AIK85265.1 (+25)	12 kDa		0.64	0.7	[]	1.2182	0	0.96172	1.0964	0.83287	0	1.5324	0
81	TRUE	Empty	50S ribosomal protein L22 [Corynebacterium glutamicum]	ALZ99282.1 (+13)	13 kDa		0.76	0.8	[]	1.2182	0	1.9234	0	0.83287	0	1.5324	0
82	TRUE	Empty	50S ribosomal protein L9 [Corynebacterium glutamicum]	AIK86353.1 (+20)	16 kDa		0.46	2.5	[]	0	0	0.96172	0	0.83287	0	1.5324	0
83	TRUE	Empty	phosphoglyceromutase [Corynebacterium glutamicum]	AIK84139.1 (+30)	27 kDa		0.3	0.5	[]	0	1.1442	0.96172	1.0964	0.83287	0	0.7662	0
84	TRUE	Empty	30S ribosomal protein S9 [Corynebacterium glutamicum]	AIK84318.1 (+26)	19 kDa		0.64	0.8	[]	1.2182	1.1442	0.96172	0	0.83287	0	0.7662	1.0186
85	TRUE	Empty	glutamine synthetase [Corynebacterium glutamicum]	AAD01244.2 (+34)	53 kDa		0.22	3.8	[]	0	0	0.96172	0	0.83287	0	0.7662	2.0372
86	TRUE	Empty	50S ribosomal protein L5 [Corynebacterium glutamicum]	AIK84250.1 (+23)	22 kDa		0.52	0.5	[]	0	0	1.9234	1.0964	0.83287	0	0.7662	0
87	TRUE	Empty	DNA-directed RNA polymerase subunit alpha [Corynebacterium glutamicum]	AIK84303.1 (+26)	37 kDa		0.88	1.1	[]	0	0	0.96172	1.0964	0.83287	0	1.5324	0
88	TRUE	Empty	hypothetical protein CGLAR1_04220 [Corynebacterium glutamicum]	AIK84484.1 (+20)	25 kDa		0.86	1.2	[]	0	0	1.9234	0	0.83287	0	1.5324	0
89	TRUE	Empty	peptidase S1 [Corynebacterium glutamicum]	AJE67079.1 (+9)	28 kDa		0.072	INF	[]	0	0	0	0	0.83287	0	2.2986	1.0186
90	TRUE	Empty	glyoxalase [Corynebacterium glutamicum]	AIK84903.1 (+26)	17 kDa		0.79	1.2	[]	1.2182	0	0.96172	0	0.83287	0	0.7662	1.0186
91	TRUE	Empty	ferritin [Corynebacterium glutamicum]	AIK85936.1 (+23)	18 kDa		0.14	0.2	[]	2.4364	0	0.96172	1.0964	0.83287	0	0	0
92	TRUE	Empty	benzoate transporter [Corynebacterium glutamicum]	ALZ98931.1 (+3)	48 kDa		0.14	0.2	[]	2.4364	1.1442	0.96172	0	0.83287	0	0	0
93	TRUE	Empty	glutamate dehydrogenase [Corynebacterium glutamicum]	AIK85507.1 (+42)	49 kDa		0.61	2.4	[]	0	0	0.96172	0	0	0	2.2986	0
94	TRUE	Empty	50S ribosomal protein L29 [Corynebacterium glutamicum]	AIK84245.1 (+24)	9 kDa		0.2	INF	[]	0	0	0	0	0.83287	0	2.2986	0
95	TRUE	Empty	unknown protein, partial [Corynebacterium glutamicum]	AAA83536.1 (+40)	25 kDa		0.46	2.5	[]	0	0	0.96172	0	0.83287	0	1.5324	0
96	TRUE	Empty	thiol peroxidase [Corynebacterium glutamicum]	AIK84776.1 (+30)	18 kDa		0.88	0.8	[]	0	0	1.9234	0	0.83287	0	0.7662	0
97	TRUE	Empty	phosphoenolpyruvate carboxykinase [Corynebacterium glutamicum]	ABB53264.1 (+45)	67 kDa		0.16	INF	[]	0	0	0	0	0.83287	0	1.5324	0
98	TRUE	Empty	ATPase AAA [Corynebacterium glutamicum]	AIK85041.1 (+6)	117 kDa		0.36	INF	[]	0	0	0	0	0.83287	0	0	0
99	TRUE	Empty	putative 2,5-diketo-D-gluconic acid reductase [Corynebacterium glutamicum]	ASW14729.1 (+1)	34 kDa		0.36	0	[]	1.2182	0	0	0	0	0	0	0
100	TRUE	Empty	DNA-directed RNA polymerase subunit beta' [Corynebacterium glutamicum]	AIK84221.1 (+36)	147 kDa		0.76	1.6	[]	0	0	0.96172	0	0	0	1.5324	0
101	TRUE	Empty	FAD-dependent oxidoreductase [Corynebacterium glutamicum]	AIK86282.1 (+26)	67 kDa		0.76	1.6	[]	0	0	0.96172	0	0	0	1.5324	0
102	TRUE	Empty	30S ribosomal protein S13 [Corynebacterium glutamicum]	AIK84300.1 (+24)	14 kDa		0.65	1.7	[]	0	0	0.96172	0	0.83287	0	0.7662	0
103	TRUE	Empty	30S ribosomal protein S16 [Corynebacterium glutamicum]	AIK85485.1 (+26)	18 kDa		0.65	1.7	[]	0	0	0.96172	0	0.83287	0	0.7662	0
104	TRUE	Empty	NADPH:quinone dehydrogenase [Corynebacterium glutamicum]	AIK85947.1 (+32)	36 kDa		0.88	0.8	[]	0	0	0.96172	0	0	0	0.7662	0
105	TRUE	Empty	3-phosphoshikimate 1-carboxyvinyltransferase [Corynebacterium glutamicum]	AIK84490.1 (+31)	46 kDa		0.9	0.8	[]	1.2182	0	0	0	0	0	0	1.0186
106	TRUE	Empty	acyl-CoA synthetase [Corynebacterium glutamicum]	BAU97234.1 (+1)	68 kDa		0.36	0	[]	1.2182	0	0	0	0	0	0	0
107	TRUE	Empty	transketolase [Corynebacterium glutamicum]	AIK85234.1 (+29)	75 kDa		0.36	INF	[]	0	0	0	0	0	0	1.5324	0
108	TRUE	Empty	fructose 1,6-bisphosphatase II [Corynebacterium glutamicum]	BAU95398.1 (+1)	35 kDa		0.36	INF	[]	0	0	0	0	0	0	1.5324	0
109	TRUE	Empty	50S ribosomal protein L4 [Corynebacterium glutamicum]	AIK84238.1 (+23)	24 kDa		0.36	INF	[]	0	0	0	0	0	0	1.5324	0
110	TRUE	Empty	50S ribosomal protein L6 [Corynebacterium glutamicum]	AIK84265.1 (+22)	19 kDa		0.36	INF	[]	0	0	0	0	0	0	1.5324	0
111	TRUE	Empty	hypothetical protein CGLAR1_03270 [Corynebacterium glutamicum]	AIK84298.1 (+28)	26 kDa		0.36	INF	[]	0	0	0	0	1.6657	0	0	0
112	TRUE	Empty	30S ribosomal protein S4 [Corynebacterium glutamicum]	AIK84302.1 (+28)	23 kDa		0.36	INF	[]	0	0	0	0	0	0	1.5324	0
113	TRUE	Empty	50S ribosomal protein L2 [Corynebacterium glutamicum]	AIK84240.1 (+29)	31 kDa		0.14	INF	[]	0	0	0	0	0.83287	0	0	1.0186
114	TRUE	Empty	methylmalonyl-CoA carboxyltransferase [Corynebacterium glutamicum]	AIK84438.1 (+34)	58 kDa		0.79	0.7	[]	0	1.1442	0	0	0	0	0.7662	0
115	TRUE	Empty	ribose-phosphate pyrophosphokinase [Corynebacterium glutamicum]	BAU95325.1 (+3)	36 kDa		0.88	0.8	[]	0	0	0.96172	0	0	0	0.7662	0
116	TRUE	Empty	surface layer protein [Corynebacterium glutamicum]	ARV64900.1 (+5)	51 kDa	TRUE	0.14	INF	[]	0	0	0	0	0	1.1552	0	1.0186
117	TRUE	Empty	50S ribosomal protein L13 [Corynebacterium glutamicum]	AIK84317.1 (+36)	16 kDa		0.76	0.6	[]	1.2182	0	0	0	0	0	0.7662	0
118	TRUE	Empty	peptidylprolyl isomerase [Corynebacterium glutamicum]	AIK83743.1 (+26)	20 kDa		0.92	0.9	[]	0	0	0.96172	0	0.83287	0	0	0
119	TRUE	Empty	LysR family transcriptional regulator [Corynebacterium glutamicum]	AIK84008.1 (+29)	15 kDa		0.88	0.8	[]	0	0	0.96172	0	0	0	0.7662	0
120	TRUE	Empty	50S ribosomal protein L30 [Corynebacterium glutamicum]	AIK84268.1 (+23)	7 kDa		0.88	0.8	[]	0	0	0.96172	0	0	0	0.7662	0
121	TRUE	Empty	citrate synthase [Corynebacterium glutamicum]	AIK84547.1 (+49)	48 kDa		0.88	0.8	[]	0	0	0.96172	0	0	0	0.7662	0
122	TRUE	Empty	hypothetical protein CGLAR1_09100 [Corynebacterium glutamicum]	AIK85398.1 (+25)	30 kDa		0.88	0.8	[]	0	0	0.96172	0	0	0	0.7662	0
123	TRUE	Empty	ribosome-recycling factor [Corynebacterium glutamicum]	AIK85457.1 (+32)	21 kDa		0.88	0.8	[]	0	0	0.96172	0	0	0	0.7662	0
124	TRUE	Empty	hypothetical protein CGLAR1_14100 [Corynebacterium glutamicum]	AIK86322.1 (+31)	24 kDa		0.14	0	[]	0	0	0.96172	1.0964	0	0	0	0
125	TRUE	Empty	inositol-3-phosphate synthase [Corynebacterium glutamicum]	AIK86368.1 (+26)	39 kDa		0.88	0.8	[]	0	0	0.96172	0	0	0	0.7662	0
126	TRUE	Empty	30S ribosomal protein S18 [Corynebacterium glutamicum]	AIK84581.1 (+23)	10 kDa		0.13	INF	[]	0	0	0	0	0.83287	0	0.7662	0
127	TRUE	Empty	50S ribosomal protein L19 [Corynebacterium glutamicum]	AIK85469.1 (+26)	13 kDa		0.36	INF	[]	0	0	0	0	0	0	0.7662	0
128	TRUE	Empty	acetyltransferase [Corynebacterium glutamicum]	AIK86162.1 (+32)	20 kDa		0.13	INF	[]	0	0	0	0	0.83287	0	0.7662	0
129	TRUE	Empty	hypothetical protein APT58_02425 [Corynebacterium glutamicum]	ALZ99172.1 (+9)	34 kDa		0.13	INF	[]	0	0	0	0	0.83287	0	0.7662	0
130	TRUE	Empty	hypothetical protein B7P23_04285 [Corynebacterium glutamicum]	ARV64170.1 (+4)	13 kDa		0.13	INF	[]	0	0	0	0	0.83287	0	0.7662	0
131	TRUE	Empty	lipocalin [Corynebacterium glutamicum]	ANE07494.1 (+1)	23 kDa		0.36	INF	[]	0	0	0	0	0.83287	0	0	0
132	TRUE	Empty	sporulation protein [Corynebacterium glutamicum]	AIK85247.1 (+32)	36 kDa		0.36	INF	[]	0	0	0	0	0	0	0	1.0186
133	TRUE	Empty	porin, cation-specific [Corynebacterium glutamicum]	ASW15028.1 (+2)	6 kDa		0.14	INF	[]	0	0	0	0	0	0	0.7662	1.0186
134	TRUE	Empty	protein tyrosine phosphatase [Corynebacterium glutamicum]	ALZ99131.1 (+8)	22 kDa		0.99	1	[]	0	1.1442	0	0	0	1.1552	0	0
136	TRUE	Empty	transaldolase [Corynebacterium glutamicum]	AIK85235.1 (+36)	38 kDa		0.36	INF	[]	0	0	0	0	0	0	0.7662	0
137	TRUE	Empty	30S ribosomal protein S2 [Corynebacterium glutamicum]	AIK85460.1 (+25)	30 kDa		0.36	INF	[]	0	0	0	0	0.83287	0	0	0
138	TRUE	Empty	F0F1 ATP synthase subunit gamma [Corynebacterium glutamicum]	OKX79033.1 (+3)	36 kDa		0.36	INF	[]	0	0	0	0	0	0	0.7662	0
139	TRUE	Empty	transcriptional regulator [Corynebacterium glutamicum]	AIK85937.1 (+31)	27 kDa		0.36	INF	[]	0	0	0	0	0	0	0.7662	0
140	TRUE	Empty	D-hexose-6-phosphate mutarotase [Corynebacterium glutamicum]	AMA00779.1 (+18)	28 kDa		0.36	INF	[]	0	0	0	0	0	0	0.7662	0
141	TRUE	Empty	6-phosphogluconate dehydrogenase [Corynebacterium glutamicum]	BAU95805.1 (+4)	52 kDa		0.36	INF	[]	0	0	0	0	0	0	0.7662	0
142	TRUE	Empty	surface layer protein [Corynebacterium glutamicum]	AIK84634.1 (+30)	51 kDa	TRUE	0.36	INF	[]	0	0	0	0	0.83287	0	0	0
143	TRUE	Empty	50S ribosomal protein L1 [Corynebacterium glutamicum]	AAF36508.1 (+17)	25 kDa		0.36	0	[]	0	0	0.96172	0	0	0	0	0
144	TRUE	Empty	6-phosphofructokinase [Corynebacterium glutamicum]	ABB53256.1 (+40)	33 kDa		0.36	0	[]	0	0	0.96172	0	0	0	0	0
145	TRUE	Empty	DNA polymerase III subunit beta [Corynebacterium glutamicum]	AIK83714.1 (+26)	42 kDa		0.36	0	[]	0	0	0.96172	0	0	0	0	0
146	TRUE	Empty	aspartate-semialdehyde dehydrogenase [Corynebacterium glutamicum]	AIK83981.1 (+27)	36 kDa		0.36	0	[]	0	0	0.96172	0	0	0	0	0
147	TRUE	Empty	50S ribosomal protein L17 [Corynebacterium glutamicum]	AIK84304.1 (+30)	18 kDa		0.36	0	[]	0	0	0.96172	0	0	0	0	0
148	TRUE	Empty	glutamate-binding protein [Corynebacterium glutamicum]	AIK85388.1 (+33)	32 kDa		0.36	0	[]	0	0	0.96172	0	0	0	0	0
149	TRUE	Empty	menaquinol-cytochrome C reductase [Corynebacterium glutamicum]	AIK85620.1 (+41)	45 kDa		0.36	0	[]	0	0	0.96172	0	0	0	0	0
150	TRUE	Empty	4-alpha-glucanotransferase [Corynebacterium glutamicum]	AIK85726.1 (+42)	79 kDa		0.36	0	[]	0	0	0.96172	0	0	0	0	0
151	TRUE	Empty	phosphofructokinase [Corynebacterium glutamicum]	AJE67632.1 (+34)	34 kDa		0.36	0	[]	0	0	0.96172	0	0	0	0	0
152	TRUE	Empty	polynucleotide phosphorylase [Corynebacterium glutamicum]	AJE67669.1 (+22)	81 kDa		0.36	0	[]	0	0	0.96172	0	0	0	0	0
153	TRUE	Empty	unknown [Corynebacterium glutamicum]	AAC44175.1 (+38)	33 kDa		0.36	INF	[]	0	0	0	0	0	0	0.7662	0
154	TRUE	Empty	L-lactate dehydrogenase [Corynebacterium glutamicum]	ABB53271.1 (+37)	34 kDa		0.36	INF	[]	0	0	0	0	0	0	0.7662	0
155	TRUE	Empty	D-3-phosphoglycerate dehydrogenase [Corynebacterium glutamicum]	AEA48241.1 (+31)	55 kDa		0.36	INF	[]	0	0	0	0	0	0	0.7662	0
156	TRUE	Empty	hypothetical protein CGLAR1_02360 [Corynebacterium glutamicum]	AIK84126.1 (+39)	62 kDa		0.36	INF	[]	0	0	0	0	0	0	0.7662	0
157	TRUE	Empty	hypothetical protein CGLAR1_02385 [Corynebacterium glutamicum]	AIK84131.1 (+35)	30 kDa		0.36	INF	[]	0	0	0	0	0	0	0.7662	0
158	TRUE	Empty	hypothetical protein CGLAR1_02400 [Corynebacterium glutamicum]	AIK84134.1 (+27)	18 kDa		0.36	INF	[]	0	0	0	0	0	0	0.7662	0
159	TRUE	Empty	pyridoxal biosynthesis lyase PdxS [Corynebacterium glutamicum]	AIK84514.1 (+29)	32 kDa		0.36	INF	[]	0	0	0	0	0	0	0.7662	0
160	TRUE	Empty	alpha-ketoglutarate decarboxylase [Corynebacterium glutamicum]	AIK84817.1 (+49)	135 kDa		0.36	INF	[]	0	0	0	0	0	0	0.7662	0
161	TRUE	Empty	ATP F0F1 synthase subunit delta [Corynebacterium glutamicum]	AIK84896.1 (+27)	29 kDa		0.36	INF	[]	0	0	0	0	0	0	0.7662	0
162	TRUE	Empty	oxoglutarate dehydrogenase inhibitor [Corynebacterium glutamicum]	AIK85116.1 (+25)	15 kDa		0.36	INF	[]	0	0	0	0	0	0	0.7662	0
163	TRUE	Empty	membrane protein [Corynebacterium glutamicum]	AIK85451.1 (+27)	16 kDa		0.36	INF	[]	0	0	0	0	0	0	0.7662	0
164	TRUE	Empty	hypothetical protein CGLAR1_09670 [Corynebacterium glutamicum]	AIK85509.1 (+24)	15 kDa		0.36	INF	[]	0	0	0	0	0	0	0.7662	0
165	TRUE	Empty	sugar ABC transporter ATP-binding protein [Corynebacterium glutamicum]	AIK85881.1 (+24)	40 kDa		0.36	INF	[]	0	0	0	0	0	0	0.7662	0
166	TRUE	Empty	hypothetical protein B7P23_00475 [Corynebacterium glutamicum]	ARV63473.1 (+4)	20 kDa		0.36	INF	[]	0	0	0	0	0	0	0.7662	0
167	TRUE	Empty	hypothetical protein CGLAR1_00695 [Corynebacterium glutamicum]	AIK83818.1 (+33)	19 kDa		0.36	INF	[]	0	0	0	0	0.83287	0	0	0
168	TRUE	Empty	30S ribosomal protein S5 [Corynebacterium glutamicum]	AIK84267.1 (+24)	23 kDa		0.36	INF	[]	0	0	0	0	0.83287	0	0	0
169	TRUE	Empty	magnesium chelatase [Corynebacterium glutamicum]	AIK85082.1 (+19)	55 kDa		0.36	INF	[]	0	0	0	0	0.83287	0	0	0
170	TRUE	Empty	hypothetical protein CGLAR1_03710 [Corynebacterium glutamicum]	AIK84384.1 (+32)	30 kDa		0.36	INF	[]	0	0	0	0	0	1.1552	0	0
171	TRUE	Empty	ABC transporter substrate-binding protein [Corynebacterium glutamicum]	AIK86434.1 (+22)	37 kDa		0.36	INF	[]	0	0	0	0	0	0	0	1.0186
172	TRUE	Empty	hypothetical protein CGLAR1_14925 (plasmid) [Corynebacterium glutamicum]	AIK86472.1 (+2)	59 kDa		0.36	INF	[]	0	0	0	0	0	0	0	1.0186
173	TRUE	Empty	amidase [Corynebacterium glutamicum]	OKX85204.1 (+2)	48 kDa		0.36	INF	[]	0	0	0	0	0	0	0	1.0186
174	TRUE	Empty	histidinol dehydrogenase [Corynebacterium glutamicum]	BAD83947.1 (+3)	44 kDa		0.36	INF	[]	0	0	0	0	0.83287	0	0	0
175	TRUE	Empty	AIK85041.1-DECOY ATPase AAA [Corynebacterium glutamicum]	AIK85041.1-DECOY (+6)	?		0.36	0	[]	1.2182	0	0	0	0	0	0	0
176	TRUE	Empty	Cluster of 2-isopropylmalate synthase [Corynebacterium glutamicum] (ALP49010.1)	ALP49010.1 [3]	68 kDa	TRUE	0.36	INF	[]	0	0	0	0	0	0	0.7662	0
176.1	TRUE	Empty	2-isopropylmalate synthase [Corynebacterium glutamicum]	ALP49010.1 (+1)	68 kDa	TRUE	0.36	INF	[]	0	0	0	0	0	0	0.7662	0
176.2	TRUE	Empty	2-isopropylmalate synthase [Corynebacterium glutamicum]	OKX88384.1	68 kDa	TRUE	0.36	INF	[]	0	0	0	0	0	0	0.7662	0
177	TRUE	Empty	Cluster of Clp protease ClpP [Corynebacterium glutamicum] (AIK85836.1)	AIK85836.1 [26]	21 kDa	TRUE	0.36	0	[]	0	0	0.96172	0	0	0	0	0
177.1	TRUE	Empty	Clp protease ClpP [Corynebacterium glutamicum]	AIK85836.1 (+24)	21 kDa	TRUE	0.36	0	[]	0	0	0.96172	0	0	0	0	0
177.2	TRUE	Empty	ATP-dependent Clp protease proteolytic subunit 2 [Corynebacterium glutamicum]	BAV24020.1	22 kDa	TRUE	0.36	0	[]	0	0	0.96172	0	0	0	0	0

## Sheet: Table S5. Study 1 volcano plot
Table S5. LC-MS/MS Study 1 (Az-T-B) volcano plot data.
Accession	Log2FoldChange	pValue
AIK85410.1	10	2.40986e-05
AIK84574.1	10	0.0268409
AIK86272.1	10	0.0332589
ARV64854.1	10	0.00629418
AIK85846.1	10	0.0461984
ARV65925.1	10	0.000852895
ARV65254.1	10	0.000258219
ARV64224.1	10	0.000491867
AJE68019.1	10	0.0461984
AIK85412.1	10	0.0376938
AIK84786.1	10	4.03926e-05
AIK85542.1	10	0.0146706
AIK85722.1	10	4.03926e-05
ARV65249.1	10	0.00142768
AJE67339.1	10	3.96747e-06
ANE07663.1	10	4.03926e-05
ARV64513.1	10	0.0268408
BAU95085.1	-0.517679	0.0397761
CAD38136.1	-0.500937	0.0481069
AAB92588.1	-0.497446	0.0479786
ARV63938.1	1.97195	0.033609
AMA00480.1	2.2477	0.0116967
GAV98369.1	3.01913	0.000478243
ARV65935.1	3.23869	0.00179702
ASW13131.1	4.22884	1.63959e-05
ALZ98931.1	-2.44725	0.138253
AIK85936.1	-2.43198	0.142567
ALZ99269.1	-2.04974	0.257685
ABB53259.1	-1.38284	0.274482
BAA76717.1	-1.63063	0.223991
OKX81577.1	-1.25817	0.610656
ARV66008.1	-1.02899	0.338087
AIK84139.1	-1.00187	0.302233
WP_074506790.1-DECOY	-0.989618	0.390932
AIK84250.1	-0.917221	0.521211
BAU94999.1	-0.744903	0.472783
WP_011014204.1	-0.743163	0.508728
BAU95357.1	-0.703447	0.608971
AIK84317.1	-0.668935	0.764101
AIK84438.1	-0.578561	0.792902
AJP67179.1	-0.554538	0.319319
AIK85050.1	-0.460449	0.262424
AIK85459.1	-0.394461	0.770389
BAU94636.1	-0.3937	0.815801
AIK84008.1	-0.327898	0.878879
AIK86197.1	-1.40508	0.38025
AIK86085.1	-0.840547	0.603125
AIK85265.1	-0.470046	0.640159
ALZ99282.1	-0.409504	0.758367
AIK84318.1	-0.344696	0.641731
AIK84557.1	-0.332397	0.760923
AIK84268.1	-0.327898	0.878879
AIK84547.1	-0.327898	0.878879
AIK85398.1	-0.327898	0.878879
AIK85457.1	-0.327898	0.878879
AIK85947.1	-0.327898	0.878879
AIK86368.1	-0.327898	0.878879
ABB53265.1	-0.303748	0.750944
AIK84296.1	-0.286647	0.877886
AIK84395.1	-0.286647	0.877886
AIK84776.1	-0.266456	0.884181
AIK84300.1	0.733544	0.649778
BAU95325.1	-0.327898	0.878879
AIK84490.1	-0.258169	0.904076
AIK85005.1	-0.208439	0.53659
AIK83743.1	-0.207524	0.92263
AIK87681.1	-0.20371	0.891569
ABB53267.1	-0.104508	0.751297
AIK85962.1	-0.0953632	0.938287
AIK86317.1	-0.0464466	0.9581
AIK84218.1	-0.0399916	0.941543
ALZ99131.1	0.013753	0.99484
AIK85038.1	0.0189216	0.991926
SJM47319.1	0.0278954	0.981537
ALZ99259.1	0.0523853	0.970153
AIK85054.1	0.118187	0.947806
AIK84303.1	0.200704	0.876952
AIK85581.1	0.226839	0.828566
AJE68592.1	0.236538	0.633182
AIK84236.1	0.259017	0.756282
AIK84903.1	0.26401	0.788485
AIK84243.1	0.286445	0.698868
AIK84484.1	0.298315	0.861545
AIK85795.1	0.330298	0.670173
ALZ99145.1	0.458429	0.781438
AAK58838.1	0.504979	0.613665
ABB53268.1	0.605539	0.679655
AAD01244.2	1.91875	0.216937
AIK84221.1	0.672102	0.763115
AIK84226.1	1.27271	0.257314
AIK86282.1	0.672102	0.763115
AIK84707.1	0.733544	0.649778
AIK85485.1	0.733544	0.649778
ANE09325.1	0.896419	0.674083
AAA83536.1	1.29832	0.456837
AIK86353.1	1.29832	0.456837
AIK85507.1	1.25706	0.610888
AIK84895.1	1.42609	0.302953
AIK85141.1	1.63092	0.0906905
AAC44175.1	-10	0.355918
AAF36508.1	-10	0.355918
ABB53256.1	-10	0.355918
AIK83714.1	-10	0.355918
AIK83981.1	-10	0.355918
AIK84304.1	-10	0.355918
ABB53271.1	-10	0.355918
AEA48241.1	-10	0.355918
AIK83818.1	-10	0.355918
AIK84126.1	-10	0.355918
AIK85388.1	-10	0.355918
AIK85620.1	-10	0.355918
AIK85726.1	-10	0.355918
AIK85836.1	-10	0.355918
AIK86322.1	-10	0.135345
AJE67632.1	-10	0.355918
AJE67669.1	-10	0.355918
AIK84131.1	-10	0.355918
AIK84581.1	10	0.134532
AIK84134.1	10	0.355918
AIK84245.1	10	0.198774
AIK84238.1	10	0.355918
AJE67079.1	10	0.0717017
AIK84265.1	10	0.355918
AIK84267.1	10	0.355918
AIK84298.1	10	0.355918
AIK84302.1	10	0.355918
AIK84384.1	10	0.355918
AIK85516.1	10	0.134532
AIK84514.1	10	0.355918
AIK84634.1	10	0.355918
AIK84817.1	10	0.355918
AIK84896.1	10	0.355918
ASW15028.1	10	0.140345
AIK85041.1	10	0.355918
AIK85041.1-DECOY	10	0.355918
AIK85082.1	10	0.355918
AIK85116.1	10	0.355918
AIK85234.1	10	0.355918
AIK85235.1	10	0.355918
AIK86162.1	10	0.134532
AIK85247.1	10	0.355918
AIK85451.1	10	0.355918
AIK85460.1	10	0.355918
AIK85469.1	10	0.355918
AIK85509.1	10	0.355918
AIK85881.1	10	0.355918
AIK85937.1	10	0.355918
AIK86434.1	10	0.355918
AIK86472.1	10	0.355918
AJE66663.1	10	0.355918
ALZ99172.1	10	0.134532
ALP49010.1	10	0.355918
AMA00779.1	10	0.355918
ARV64170.1	10	0.134532
ANE07494.1	10	0.355918
ARV63473.1	10	0.355918
ABB53264.1	10	0.161177
ASW14729.1	10	0.355918
ARV64900.1	10	0.135239
BAD83947.1	10	0.355918
BAU95092.1	10	0.355918
BAU95398.1	10	0.355918
BAU95805.1	10	0.355918
AIK84240.1	10	0.137191
BAU97234.1	10	0.355918
OKX79033.1	10	0.355918
OKX80158.1	10	0.355918
OKX85204.1	10	0.355918

## Sheet: Table S6. Study 1 curated data
Table S6. LC-MS/MS Study 1 (Az-T-B) curated data. The list is curated from the raw data from Table S4 using a cut-off of 3-fold enrichment and p < 0.05. UniProt ID, ordered locus names, and protein description were manually assessed by searching the accession numbers in the EMBL-EBI resources.
								Quantitative Value (Normalized Total Spectra)	Quantitative Value (Normalized Total Spectra)	Quantitative Value (Normalized Total Spectra)	Quantitative Value (Normalized Total Spectra)	Quantitative Value (Normalized Total Spectra)	Quantitative Value (Normalized Total Spectra)	Quantitative Value (Normalized Total Spectra)	Quantitative Value (Normalized Total Spectra)	Identified as potentially mycomembrane-associated	Percentage identity and E-value cut-off for orthologs are 21% and 0.1, respectively.
Identified Proteins	Accession Number	Ordered locus names	UniProt ID	Protein description	Molecular Weight	T-Test (p-value): (p < 0.05)	Fold Change by Category	WT_ NP1	WT_NP2	WT_NP3	WT_NP4	WT_ P1	WT_P2	WT_P3	WT_P4	Marchand et al. J Bacteriol. 2012 (DOI: 10.1128/JB.06138-11)	Mycobacterium tuberculosis orthologs	Corynebacterium diphtheriae orthologs	Mycobacterium marinum orthologs
trehalose corynomycolyl transferase [Corynebacterium glutamicum]	GAV98369.1 (+1)	Cgl2875, cg3182	P0C1D6	Protein PS1, Cop1	71 kDa	0.00048	8.1	0	0	3.8469	2.1927	13.326	10.397	9.9606	15.279	Yes	fbpABC (Diacylglycerol acyltransferase/mycolyltransferase)	csp1, DIP2193 (Putative secreted antigen)	fbpABC (Diacylglycerol acyltransferase/mycolyltransferase)
hydrolase [Corynebacterium glutamicum]	AJE67339.1 (+18)	Cgl1391	Q8NQN5	SGNH_hydro domain-containing protein	34 kDa	< 0.00010	INF	0	0	0	0	11.66	9.2414	12.259	12.223	Yes
trehalose corynomycolyl transferase [Corynebacterium glutamicum]	ASW13131.1 (+3)	Cgl0343	Q8NTG4	Cmt1	40 kDa	< 0.00010	19	0	0	1.9234	0	9.9945	9.2414	7.662	9.1672	Yes	fbpABC (Diacylglycerol acyltransferase/mycolyltransferase)	slpA (DIP0365, Surface layer protein A), csp1 (DIP2193, Putative secreted antigen)	fbpABC (Diacylglycerol acyltransferase/mycolyltransferase)
hypothetical protein B7P23_10240 [Corynebacterium glutamicum]	ARV65249.1 (+4)	Cgl0535	Q8NSY0	Cell wall anchor protein	41 kDa	0.0014	INF	0	0	0	0	5.8301	2.3103	3.831	4.0743	Yes
hypothetical protein B7P23_14055 [Corynebacterium glutamicum]	ARV65925.1 (+5)	Cgl2889	Q8NLQ0	N-acetylmuramoyl-L-alanine amidase	71 kDa	0.00085	INF	0	0	0	0	4.9972	2.3103	5.3634	4.0743	Yes	rpfA (Rv0867c): virulence and resuscitation from dormancy	DIP2207 (Conserved putative secreted protein)	MMAR_5375 (Conserved hypothetical secreted protein)
porin [Corynebacterium glutamicum]	ARV64854.1 (+22)	Cgl0972	Q8NRS3	PorB	13 kDa	0.0063	INF	0	0	0	0	4.9972	1.1552	3.831	5.0929	Yes
hypothetical protein APT58_09685 [Corynebacterium glutamicum]	AMA00480.1 (+11)	Cgl2005	Q8NP21	Hypothetical membrane protein	13 kDa	0.012	4.7	0	0	0.96172	1.0964	2.4986	1.1552	3.0648	3.0557		PPE17 (Rv1168c): surface localization, vaccine and serodiagnosis candidate	DIP2116 (Putative membrane anchored protein)	fbpD (MMAR_5367, Secreted Mpt51/Mpb51 antigen protein FbpD)
hypothetical protein CGLAR1_09160 [Corynebacterium glutamicum]	AIK85410.1 (+25)	Cgl1974	Q8NP51	AMIN domain-containing protein	24 kDa	< 0.00010	INF	0	0	0	0	3.3315	3.4655	2.2986	3.0557		espK (Rv3879c): ESX-1 secretion, mmpS3 (Rv2198c)	DIP0605 (AMIN domain-containing protein)	mmpS3 (MMAR_3242, Conserved membrane protein MmpS3)
hypothetical protein B7P23_04630 [Corynebacterium glutamicum]	ARV64224.1 (+5)	Cgl1651, cg1859	Q8NQ03	Uncharacterized protein Cgl1651/cg1859	19 kDa	0.00049	INF	0	0	0	0	3.3315	2.3103	3.831	2.0372
esterase [Corynebacterium glutamicum]	ARV65935.1 (+7)	Cgl2878	Q8NLR1	Cmt2	37 kDa	0.0018	9.4	0	0	0.96172	0	1.6657	2.3103	3.0648	2.0372	Yes	fbpABC (Diacylglycerol acyltransferase/mycolyltransferase)	csp1, DIP2193 (Putative secreted antigen)	fbpABC (Diacylglycerol acyltransferase/mycolyltransferase)
hypothetical protein B7P23_06205 [Corynebacterium glutamicum]	ARV64513.1 (+4)	Cgl1342	Q8NQT2	Chitinase	31 kDa	0.027	INF	0	0	0	0	2.4986	0	2.2986	3.0557
hypothetical protein B7P23_03070 [Corynebacterium glutamicum]	ARV63938.1 (+13)	Cgl2004	Q8NP22	Hypothetical membrane protein	12 kDa	0.034	3.9	0	0	0.96172	0	0.83287	1.1552	0.7662	1.0186		PE_PGRS8 (Rv0742), mediates calcium binding for host−pathogen interaction		MMAR_1947 (PPE family protein, PPE44)
hypothetical protein CGLAR1_09845 [Corynebacterium glutamicum]	AIK85542.1 (+32)	Cgl2105	Q8NNT2	Secreted protein	22 kDa	0.015	INF	0	0	0	0	0.83287	2.3103	0.7662	1.0186	Yes	espK (Rv3879c): ESX-1 secretion, lpqN (Rv0583c), a virulence factor, binds to the human ubiquitin ligase CBL	DIP1570 (Putative secreted protein)	lpqN (MMAR_0950, Conserved lipoprotein, LpqN)
hypothetical protein SB89_10925 [Corynebacterium glutamicum]	AJE68019.1 (+31)	Cgl2353	Q8NN56	PE-PPE domain-containing protein	37 kDa	0.046	INF	0	0	0	0	1.6657	0	0.7662	1.0186		cut1 (Rv1758), cut3 (Rv3451), secreted hydrolases	DIP1398 (ncharacterized RNA methyltransferase)	cut3 (MMAR_1098, Cutinase)
hypothetical protein B7P23_10265 [Corynebacterium glutamicum]	ARV65254.1 (+4)	Cgl0530	Q8NSY5	DUF4430 domain-containing protein	22 kDa	0.00026	INF	0	0	0	0	0.83287	1.1552	1.5324	1.0186
hypothetical protein CGLAR1_05850 [Corynebacterium glutamicum]	AIK84786.1 (+28)	Cgl1097	Q8NRF2	Secreted protein	25 kDa	< 0.00010	INF	0	0	0	0	0.83287	1.1552	0.7662	1.0186
30S ribosomal protein S15 [Corynebacterium glutamicum]	AIK85412.1 (+24)	Cgl1976, cg2167	Q8NP49	30S ribosomal protein S15	10 kDa	0.038	INF	0	0	0	0	0.83287	0	1.5324	1.0186
hypothetical protein CGLAR1_10815 [Corynebacterium glutamicum]	AIK85722.1 (+27)				18 kDa	< 0.00010	INF	0	0	0	0	0.83287	1.1552	0.7662	1.0186
hypothetical protein CGLAR1_13825 [Corynebacterium glutamicum]	AIK86272.1 (+24)	Cgl2874	Q8NLR4	DUF732 domain-containing protein	17 kDa	0.033	INF	0	0	0	0	1.6657	1.1552	0	1.0186		lpqN (Rv0583c), a virulence factor, binds to the human ubiquitin ligase CBL	DIP2192 (Putative exported protein)	PPE10 (MMAR_0761, ESX-5 substrate, capsular integrity & virulence)
iron ABC transporter substrate-binding protein [Corynebacterium glutamicum]	ANE07663.1 (+5)	Cgl0810	Q8NS69	ABC-type transporter, periplasmic component	36 kDa	< 0.00010	INF	0	0	0	0	0.83287	1.1552	0.7662	1.0186	Yes
ribose 5-phosphate isomerase [Corynebacterium glutamicum]	AIK85846.1 (+22)	Cgl2423	Q8NMZ0	Ribose 5-phosphate isomerase RpiB	17 kDa	0.046	INF	0	0	0	0	1.6657	0	0.7662	1.0186
membrane protein [Corynebacterium glutamicum]	AIK84574.1 (+25)	Cgl0858	Q8NS24	Membrane proteins related to metalloendopeptidases	24 kDa	0.027	INF	0	0	0	0	0.83287	0	0.7662	1.0186		rpfA (Rv0867c): virulence and resuscitation from dormancy, PE_PGRS18 (Rv0980c): cell wall associated, which enhances survival of Mtb within macrophages, Rv0950c	DIP0836 (Peptidase M23 domain-containing protein)	MMAR_4551 (Peptidase M23 domain-containing protein)
*porin, cation-specific [Corynebacterium glutamicum]	ASW15028.1 (+2)		Q5K031	Cation-specific porin	6 kDa	0.14	INF	0	0	0	0	0	0	0.7662	1.0186		mce4A, mce4 (Rv3499c); Lipid metabolism	DIP2019 (Putative transposase)	mce5A (MMAR_3864, Mce protein, Mce5A)
*Narrowly missed inclusion threshold. See main text.

## Sheet: Table S7. Study 2 raw data
Table S7. LC-MS/MS Study 2 (DADPS) raw data.
Modified Sequence	Start	End	Protein	Protein ID	Entry Name	Gene	Protein Description	WT_NP1	WT_NP2	WT_P1	WT_P2
S[251.1634]SATTTDVRK	2	11	sp|Q8NSL1|PRPC2_CORGL	Q8NSL1	PRPC2_CORGL	prpC2	2-methylcitrate synthase 2	0	0	67347023	60935452
SS[251.1634]ATTTDVRK	2	11	sp|Q8NSL1|PRPC2_CORGL	Q8NSL1	PRPC2_CORGL	prpC2	2-methylcitrate synthase 2	0	0	52037168	47390156
GELPGVRKS[251.1634]SW	91	101	sp|Q8NS17|RS14_CORGL	Q8NS17	RS14_CORGL	rpsN	30S ribosomal protein S14	0	0	11445033	12524307
GELPGVRKSS[251.1634]W	91	101	sp|Q8NS17|RS14_CORGL	Q8NS17	RS14_CORGL	rpsN	30S ribosomal protein S14	0	0	26021210	33808077
S[251.1634]TYHPK	2	7	sp|Q8NST6|RL13_CORGL	Q8NST6	RL13_CORGL	rplM	50S ribosomal protein L13	0	0	32674768	0
S[251.1634]NTENK	2	7	sp|Q8NSX6|RL18_CORGL	Q8NSX6	RL18_CORGL	rplR	50S ribosomal protein L18	0	0	0	7696316
ATELGEEIGADGQTAS[251.1634]M[15.9949]VR	185	203	tr|Q8NTH1|Q8NTH1_CORGL	Q8NTH1	Q8NTH1_CORGL	Cgl0336	ABC-type Fe3+-siderophores transport systems, periplasmic components	0	0	134398236	310823896
LSSIALTIGVPEGGDS[251.1634]YLTPR	149	169	tr|Q8NR07|Q8NR07_CORGL	Q8NR07	Q8NR07_CORGL	Cgl1257	ABC-type Fe3+-siderophores transport systems, periplasmic components	0	0	19771844	10706408
AAIENASS[251.1634]	417	424	tr|Q8NSE9|Q8NSE9_CORGL	Q8NSE9	Q8NSE9_CORGL	Cgl0727	ABC-type transporter, periplasmic component	0	0	0	0
AAM[15.9949]VQNGNWAWS[251.1634]QISETSGNVVK	272	294	tr|Q8NMV3|Q8NMV3_CORGL	Q8NMV3	Q8NMV3_CORGL	Cgl2461	ABC-type transporter, periplasmic component	0	0	140078984	90592854
AAM[15.9949]VQNGNWAWS[251.1634]QISETSGNVVKEDK	272	297	tr|Q8NMV3|Q8NMV3_CORGL	Q8NMV3	Q8NMV3_CORGL	Cgl2461	ABC-type transporter, periplasmic component	0	0	208885264	172666648
IKS[251.1634]TDEITSYQK	160	171	tr|Q8NMV3|Q8NMV3_CORGL	Q8NMV3	Q8NMV3_CORGL	Cgl2461	ABC-type transporter, periplasmic component	0	0	39632604	38236657
S[251.1634]TDEITSYQK	162	171	tr|Q8NMV3|Q8NMV3_CORGL	Q8NMV3	Q8NMV3_CORGL	Cgl2461	ABC-type transporter, periplasmic component	0	0	4435529	4.54009e+06
SIAS[251.1634]IGDDIRDIASVVGLPEEGEK	186	209	tr|Q8NTB8|Q8NTB8_CORGL	Q8NTB8	Q8NTB8_CORGL	Cgl0389	ABC-type transporter, periplasmic component	0	0	403220728	409628920
TTAATS[251.1634]	418	423	tr|Q8NRW1|Q8NRW1_CORGL	Q8NRW1	Q8NRW1_CORGL	Cgl0930	ABC-type transporter, periplasmic component	0	0	0	0
VVTAAS[251.1634]GSYEQTLK	64	77	tr|Q8NMV3|Q8NMV3_CORGL	Q8NMV3	Q8NMV3_CORGL	Cgl2461	ABC-type transporter, periplasmic component	0	0	113781872	102644852
VVTAASGS[251.1634]YEQTLK	64	77	tr|Q8NMV3|Q8NMV3_CORGL	Q8NMV3	Q8NMV3_CORGL	Cgl2461	ABC-type transporter, periplasmic component	0	0	306490224	275996076
YIATS[251.1634]GAK	152	159	tr|Q8NMV3|Q8NMV3_CORGL	Q8NMV3	Q8NMV3_CORGL	Cgl2461	ABC-type transporter, periplasmic component	0	0	0	59896060
n[42.0106]TT[251.1634]STSAQAAPASK	2	14	tr|Q8NMV5|Q8NMV5_CORGL	Q8NMV5	Q8NMV5_CORGL	Cgl2459	ABC-type transporter, permease components	0	0	0	0
MS[251.1634]NTTTAEK	1	9	tr|Q8NLR8|Q8NLR8_CORGL	Q8NLR8	Q8NLR8_CORGL	Cgl2870	Acetyl-CoA carboxylase beta subunit	0	0	0	51400464
S[251.1634]GTVTGLTVAAGEGVNK	567	583	tr|Q79VI2|Q79VI2_CORGL	Q79VI2	Q79VI2_CORGL	Cgl0700	Acyl coenzyme A carboxylase	0	0	12899665	78709576
SVQDDSVPFFGS[251.1634]SLSS	264	279	sp|Q8NPJ0|AFTC_CORGL	Q8NPJ0	AFTC_CORGL	aftC	Alpha-(1->3)-arabinofuranosyltransferase	0	0	0	138190652
SVQDDSVPFFGSSLS[251.1634]S	264	279	sp|Q8NPJ0|AFTC_CORGL	Q8NPJ0	AFTC_CORGL	aftC	Alpha-(1->3)-arabinofuranosyltransferase	0	0	239180872	0
SVQDDSVPFFGSSLSS[251.1634]	264	279	sp|Q8NPJ0|AFTC_CORGL	Q8NPJ0	AFTC_CORGL	aftC	Alpha-(1->3)-arabinofuranosyltransferase	0	0	120777842	421404128
SAASSS[251.1634]TTK	149	157	tr|Q8NNN8|Q8NNN8_CORGL	Q8NNN8	Q8NNN8_CORGL	Cgl2150	Antigen 84	0	0	0	1.80935e+06
LAGGS[251.1634]SQVSNLSSVPENLALPEIENSIDLER	35	65	tr|Q8NSP0|Q8NSP0_CORGL	Q8NSP0	Q8NSP0_CORGL	Cgl0628	Bacterial lipocalin	0	0	265477688	526903872
LAGGS[251.1634]SQVSNLSSVPENLALPEIENSIDLERYK	35	67	tr|Q8NSP0|Q8NSP0_CORGL	Q8NSP0	Q8NSP0_CORGL	Cgl0628	Bacterial lipocalin	0	0	286083296	130787752
LAGGSS[251.1634]QVSNLSSVPENLALPEIENSIDLER	35	65	tr|Q8NSP0|Q8NSP0_CORGL	Q8NSP0	Q8NSP0_CORGL	Cgl0628	Bacterial lipocalin	0	0	302921152	345510016
S[251.1634]SGFILSR	165	172	tr|Q8NSP0|Q8NSP0_CORGL	Q8NSP0	Q8NSP0_CORGL	Cgl0628	Bacterial lipocalin	0	0	64684392	69236408
SS[251.1634]GFILSR	165	172	tr|Q8NSP0|Q8NSP0_CORGL	Q8NSP0	Q8NSP0_CORGL	Cgl0628	Bacterial lipocalin	0	0	183802984	216869480
TPQLS[251.1634]SDQWSHVR	173	185	tr|Q8NSP0|Q8NSP0_CORGL	Q8NSP0	Q8NSP0_CORGL	Cgl0628	Bacterial lipocalin	0	0	8625495	8267850
TPQLSS[251.1634]DQWSHVR	173	185	tr|Q8NSP0|Q8NSP0_CORGL	Q8NSP0	Q8NSP0_CORGL	Cgl0628	Bacterial lipocalin	0	0	18109792	3.69944e+07
QTLGGS[251.1634]DALSYVR	245	257	sp|Q8NSD6|LCPA_CORGL	Q8NSD6	LCPA_CORGL	lcpA	Cell wall biosynthesis protein LcpA	0	0	147972304	107173060
AAYRQNGT[251.1634]SK	119	128	tr|Q8NQA0|Q8NQA0_CORGL	Q8NQA0	Q8NQA0_CORGL	Cgl1538	Cell wall-associated hydrolases (Invasion-associated proteins)	0	0	93382504	79371700
AAYRQNGTS[251.1634]K	119	128	tr|Q8NQA0|Q8NQA0_CORGL	Q8NQA0	Q8NQA0_CORGL	Cgl1538	Cell wall-associated hydrolases (Invasion-associated proteins)	0	0	383357336	390360128
DGGVADS[251.1634]YGDYNK	496	508	tr|Q8NQA0|Q8NQA0_CORGL	Q8NQA0	Q8NQA0_CORGL	Cgl1538	Cell wall-associated hydrolases (Invasion-associated proteins)	0	0	73183864	92524570
GLS[251.1634]GIS[251.1634]GNGNSEDALDRQTYLR	129	150	tr|Q8NQA0|Q8NQA0_CORGL	Q8NQA0	Q8NQA0_CORGL	Cgl1538	Cell wall-associated hydrolases (Invasion-associated proteins)	0	0	103171386	52158288
GLS[251.1634]GISGNGNSEDALDR	129	145	tr|Q8NQA0|Q8NQA0_CORGL	Q8NQA0	Q8NQA0_CORGL	Cgl1538	Cell wall-associated hydrolases (Invasion-associated proteins)	0	0	522890640	709985696
GLS[251.1634]GISGNGNSEDALDRQTYLR	129	150	tr|Q8NQA0|Q8NQA0_CORGL	Q8NQA0	Q8NQA0_CORGL	Cgl1538	Cell wall-associated hydrolases (Invasion-associated proteins)	0	0	5212215810	0
GLSGIS[251.1634]GNGNSEDALDR	129	145	tr|Q8NQA0|Q8NQA0_CORGL	Q8NQA0	Q8NQA0_CORGL	Cgl1538	Cell wall-associated hydrolases (Invasion-associated proteins)	0	0	162373820	167159760
GLSGIS[251.1634]GNGNSEDALDRQTYLR	129	150	tr|Q8NQA0|Q8NQA0_CORGL	Q8NQA0	Q8NQA0_CORGL	Cgl1538	Cell wall-associated hydrolases (Invasion-associated proteins)	0	0	6931346050	6810151030
GLSGISGNGNS[251.1634]EDALDRQTYLR	129	150	tr|Q8NQA0|Q8NQA0_CORGL	Q8NQA0	Q8NQA0_CORGL	Cgl1538	Cell wall-associated hydrolases (Invasion-associated proteins)	0	0	174300348	174117420
LAGS[251.1634]LSSTDAEINRVELEM[15.9949]GALREEVNK	46	73	tr|Q8NQA0|Q8NQA0_CORGL	Q8NQA0	Q8NQA0_CORGL	Cgl1538	Cell wall-associated hydrolases (Invasion-associated proteins)	0	0	27242400	20144178
QNGT[251.1634]SK	123	128	tr|Q8NQA0|Q8NQA0_CORGL	Q8NQA0	Q8NQA0_CORGL	Cgl1538	Cell wall-associated hydrolases (Invasion-associated proteins)	0	0	0	35169609
QNGTS[251.1634]K	123	128	tr|Q8NQA0|Q8NQA0_CORGL	Q8NQA0	Q8NQA0_CORGL	Cgl1538	Cell wall-associated hydrolases (Invasion-associated proteins)	0	0	174607528	187191212
QNGTSKGLS[251.1634]GISGNGNSEDALDRQTYLR	123	150	tr|Q8NQA0|Q8NQA0_CORGL	Q8NQA0	Q8NQA0_CORGL	Cgl1538	Cell wall-associated hydrolases (Invasion-associated proteins)	0	0	56020890	58526680
AIAGM[15.9949]S[251.1634]M[15.9949]SATTSLLFPQHFPGFYDAAASFSGC[57.0214]AATSSLLPWEYLK	184	228	tr|Q8NTG4|Q8NTG4_CORGL	Q8NTG4	Q8NTG4_CORGL	cmt1	Cmt1	0	0	124526548	0
FEGLNQQVQS[251.1634]IAM[15.9949]AETVVTGGIIEAATNK	287	315	tr|Q8NTG4|Q8NTG4_CORGL	Q8NTG4	Q8NTG4_CORGL	cmt1	Cmt1	0	0	14325277130	12316508890
FEGLNQQVQS[251.1634]IAMAETVVTGGIIEAATNK	287	315	tr|Q8NTG4|Q8NTG4_CORGL	Q8NTG4	Q8NTG4_CORGL	cmt1	Cmt1	0	0	1552630914	1362290564
GTELYVSNASGLAGEWES[251.1634]VDSPR	264	286	tr|Q8NTG4|Q8NTG4_CORGL	Q8NTG4	Q8NTG4_CORGL	cmt1	Cmt1	0	0	213807672	224804128
LRGTELYVSNASGLAGEWES[251.1634]VDSPR	262	286	tr|Q8NTG4|Q8NTG4_CORGL	Q8NTG4	Q8NTG4_CORGL	cmt1	Cmt1	0	0	1608663328	1681299774
AT[251.1634]EYS[251.1634]NAWLVDTNAAR	97	112	tr|Q8NLR1|Q8NLR1_CORGL	Q8NLR1	Q8NLR1_CORGL	cmt2	Cmt2	0	0	956929088	544696720
AT[251.1634]EYSNAWLVDTNAAR	97	112	tr|Q8NLR1|Q8NLR1_CORGL	Q8NLR1	Q8NLR1_CORGL	cmt2	Cmt2	0	0	11274957060	10210615810
ATEYS[251.1634]NAWLVDTNAAR	97	112	tr|Q8NLR1|Q8NLR1_CORGL	Q8NLR1	Q8NLR1_CORGL	cmt2	Cmt2	0	0	19373289780	6860927136
GGNAGLYLLDGM[15.9949]RAT[251.1634]EYS[251.1634]NAWLVDTNAAR	84	112	tr|Q8NLR1|Q8NLR1_CORGL	Q8NLR1	Q8NLR1_CORGL	cmt2	Cmt2	0	0	895887488	319680268
GGNAGLYLLDGM[15.9949]RAT[251.1634]EYSNAWLVDTNAAR	84	112	tr|Q8NLR1|Q8NLR1_CORGL	Q8NLR1	Q8NLR1_CORGL	cmt2	Cmt2	0	0	31172651000	15622078900
GGNAGLYLLDGM[15.9949]RATEYS[251.1634]NAWLVDTNAAR	84	112	tr|Q8NLR1|Q8NLR1_CORGL	Q8NLR1	Q8NLR1_CORGL	cmt2	Cmt2	0	0	2549323860	1222137106
GGNAGLYLLDGMRAT[251.1634]EYSNAWLVDTNAAR	84	112	tr|Q8NLR1|Q8NLR1_CORGL	Q8NLR1	Q8NLR1_CORGL	cmt2	Cmt2	0	0	1199767420	749380420
GGNAGLYLLDGMRATEYS[251.1634]NAWLVDTNAAR	84	112	tr|Q8NLR1|Q8NLR1_CORGL	Q8NLR1	Q8NLR1_CORGL	cmt2	Cmt2	0	0	5304955270	3337997050
LAM[15.9949]LDT[251.1634]GGFNVNAM[15.9949]YGSIINPR	220	241	tr|Q8NLR1|Q8NLR1_CORGL	Q8NLR1	Q8NLR1_CORGL	cmt2	Cmt2	0	0	7677015290	3407529470
LAM[15.9949]LDT[251.1634]GGFNVNAMYGSIINPR	220	241	tr|Q8NLR1|Q8NLR1_CORGL	Q8NLR1	Q8NLR1_CORGL	cmt2	Cmt2	0	0	715601920	658173440
LAM[15.9949]LDTGGFNVNAM[15.9949]YGS[251.1634]IINPR	220	241	tr|Q8NLR1|Q8NLR1_CORGL	Q8NLR1	Q8NLR1_CORGL	cmt2	Cmt2	0	0	4596290170	3518181830
LAM[15.9949]LDTGGFNVNAMYGS[251.1634]IINPR	220	241	tr|Q8NLR1|Q8NLR1_CORGL	Q8NLR1	Q8NLR1_CORGL	cmt2	Cmt2	0	0	1134292416	822565264
LAMLDT[251.1634]GGFNVNAM[15.9949]YGSIINPR	220	241	tr|Q8NLR1|Q8NLR1_CORGL	Q8NLR1	Q8NLR1_CORGL	cmt2	Cmt2	0	0	305324872	250843276
LAMLDT[251.1634]GGFNVNAMYGSIINPR	220	241	tr|Q8NLR1|Q8NLR1_CORGL	Q8NLR1	Q8NLR1_CORGL	cmt2	Cmt2	0	0	18100178	134815600
LAMLDTGGFNVNAM[15.9949]YGS[251.1634]IINPR	220	241	tr|Q8NLR1|Q8NLR1_CORGL	Q8NLR1	Q8NLR1_CORGL	cmt2	Cmt2	0	0	300660856	118899120
LAMLDTGGFNVNAMYGS[251.1634]IINPR	220	241	tr|Q8NLR1|Q8NLR1_CORGL	Q8NLR1	Q8NLR1_CORGL	cmt2	Cmt2	0	0	25409490	42758972
NIPVQIQPAGRGGNAGLYLLDGM[15.9949]RAT[251.1634]EYSNAWLVDTNAAR	73	112	tr|Q8NLR1|Q8NLR1_CORGL	Q8NLR1	Q8NLR1_CORGL	cmt2	Cmt2	0	0	3800093250	1663964388
NIPVQIQPAGRGGNAGLYLLDGM[15.9949]RATEYS[251.1634]NAWLVDTNAAR	73	112	tr|Q8NLR1|Q8NLR1_CORGL	Q8NLR1	Q8NLR1_CORGL	cmt2	Cmt2	0	0	1826549246	321632032
NIPVQIQPAGRGGNAGLYLLDGMRAT[251.1634]EYSNAWLVDTNAAR	73	112	tr|Q8NLR1|Q8NLR1_CORGL	Q8NLR1	Q8NLR1_CORGL	cmt2	Cmt2	0	0	900675296	425130376
NIPVQIQPAGRGGNAGLYLLDGMRATEYS[251.1634]NAWLVDTNAAR	73	112	tr|Q8NLR1|Q8NLR1_CORGL	Q8NLR1	Q8NLR1_CORGL	cmt2	Cmt2	0	0	643636064	277928912
NNNS[251.1634]IGGLS[251.1634]M[15.9949]GGTAALNLAAK	172	192	tr|Q8NLR1|Q8NLR1_CORGL	Q8NLR1	Q8NLR1_CORGL	cmt2	Cmt2	0	0	199954384	219403696
NNNS[251.1634]IGGLS[251.1634]M[15.9949]GGTAALNLAAKHPDQFR	172	198	tr|Q8NLR1|Q8NLR1_CORGL	Q8NLR1	Q8NLR1_CORGL	cmt2	Cmt2	0	0	50739284	71975816
NNNS[251.1634]IGGLSM[15.9949]GGTAALNLAAK	172	192	tr|Q8NLR1|Q8NLR1_CORGL	Q8NLR1	Q8NLR1_CORGL	cmt2	Cmt2	185207440	226922160	671156800	500423808
NNNS[251.1634]IGGLSM[15.9949]GGTAALNLAAKHPDQFR	172	198	tr|Q8NLR1|Q8NLR1_CORGL	Q8NLR1	Q8NLR1_CORGL	cmt2	Cmt2	0	0	309884568	305130484
NNNS[251.1634]IGGLSMGGTAALNLAAK	172	192	tr|Q8NLR1|Q8NLR1_CORGL	Q8NLR1	Q8NLR1_CORGL	cmt2	Cmt2	0	0	9917136900	11702459400
NNNS[251.1634]IGGLSMGGTAALNLAAKHPDQFR	172	198	tr|Q8NLR1|Q8NLR1_CORGL	Q8NLR1	Q8NLR1_CORGL	cmt2	Cmt2	0	0	0	484284624
NNNS[251.1634]IGGLSMGGTAALNLAAKHPDQFRQAMSWSGYLNTTAPGM[15.9949]QTLLR	172	219	tr|Q8NLR1|Q8NLR1_CORGL	Q8NLR1	Q8NLR1_CORGL	cmt2	Cmt2	0	0	116208600	0
NNNSIGGLS[251.1634]M[15.9949]GGT[251.1634]AALNLAAK	172	192	tr|Q8NLR1|Q8NLR1_CORGL	Q8NLR1	Q8NLR1_CORGL	cmt2	Cmt2	0	0	454193552	452535200
NNNSIGGLS[251.1634]M[15.9949]GGT[251.1634]AALNLAAKHPDQFR	172	198	tr|Q8NLR1|Q8NLR1_CORGL	Q8NLR1	Q8NLR1_CORGL	cmt2	Cmt2	0	0	165820952	203175928
NNNSIGGLS[251.1634]M[15.9949]GGTAALNLAAK	172	192	tr|Q8NLR1|Q8NLR1_CORGL	Q8NLR1	Q8NLR1_CORGL	cmt2	Cmt2	184944944	0	3632968196	166047424789
NNNSIGGLS[251.1634]M[15.9949]GGTAALNLAAKHPDQFR	172	198	tr|Q8NLR1|Q8NLR1_CORGL	Q8NLR1	Q8NLR1_CORGL	cmt2	Cmt2	0	0	54845431800	25856837600
NNNSIGGLS[251.1634]M[15.9949]GGTAALNLAAKHPDQFRQAM[15.9949]SWSGYLNTTAPGM[15.9949]QTLLR	172	219	tr|Q8NLR1|Q8NLR1_CORGL	Q8NLR1	Q8NLR1_CORGL	cmt2	Cmt2	0	0	2447038920	2378751300
NNNSIGGLS[251.1634]M[15.9949]GGTAALNLAAKHPDQFRQAM[15.9949]SWSGYLNTTAPGMQTLLR	172	219	tr|Q8NLR1|Q8NLR1_CORGL	Q8NLR1	Q8NLR1_CORGL	cmt2	Cmt2	0	0	818854184	406157592
NNNSIGGLS[251.1634]M[15.9949]GGTAALNLAAKHPDQFRQAMSWSGYLNTTAPGM[15.9949]QTLLR	172	219	tr|Q8NLR1|Q8NLR1_CORGL	Q8NLR1	Q8NLR1_CORGL	cmt2	Cmt2	0	0	1136208896	670904512
NNNSIGGLS[251.1634]M[15.9949]GGTAALNLAAKHPDQFRQAMSWSGYLNTTAPGMQTLLR	172	219	tr|Q8NLR1|Q8NLR1_CORGL	Q8NLR1	Q8NLR1_CORGL	cmt2	Cmt2	0	0	220102552	94976600
NNNSIGGLS[251.1634]MGGTAALNLAAK	172	192	tr|Q8NLR1|Q8NLR1_CORGL	Q8NLR1	Q8NLR1_CORGL	cmt2	Cmt2	20396780	0	36052799500	31125122956
NNNSIGGLS[251.1634]MGGTAALNLAAKHPDQFR	172	198	tr|Q8NLR1|Q8NLR1_CORGL	Q8NLR1	Q8NLR1_CORGL	cmt2	Cmt2	0	0	12107929696	7013343772
NNNSIGGLS[251.1634]MGGTAALNLAAKHPDQFRQAM[15.9949]SWSGYLNTTAPGM[15.9949]QTLLR	172	219	tr|Q8NLR1|Q8NLR1_CORGL	Q8NLR1	Q8NLR1_CORGL	cmt2	Cmt2	0	0	388058016	467762208
NNNSIGGLS[251.1634]MGGTAALNLAAKHPDQFRQAM[15.9949]SWSGYLNTTAPGMQTLLR	172	219	tr|Q8NLR1|Q8NLR1_CORGL	Q8NLR1	Q8NLR1_CORGL	cmt2	Cmt2	0	0	30164758	30952098
NNNSIGGLS[251.1634]MGGTAALNLAAKHPDQFRQAMSWSGYLNTTAPGM[15.9949]QTLLR	172	219	tr|Q8NLR1|Q8NLR1_CORGL	Q8NLR1	Q8NLR1_CORGL	cmt2	Cmt2	0	0	0	142188104
NNNSIGGLS[251.1634]MGGTAALNLAAKHPDQFRQAMSWSGYLNTTAPGMQTLLR	172	219	tr|Q8NLR1|Q8NLR1_CORGL	Q8NLR1	Q8NLR1_CORGL	cmt2	Cmt2	0	0	12138720	22629746
QAM[15.9949]S[251.1634]WSGYLNTTAPGM[15.9949]QTLLR	199	219	tr|Q8NLR1|Q8NLR1_CORGL	Q8NLR1	Q8NLR1_CORGL	cmt2	Cmt2	0	0	192397476	161002052
QAM[15.9949]SWS[251.1634]GYLNTTAPGM[15.9949]QTLLR	199	219	tr|Q8NLR1|Q8NLR1_CORGL	Q8NLR1	Q8NLR1_CORGL	cmt2	Cmt2	0	0	0	110392084
DRPEGLSNLPYFGS[251.1634]K	54	68	tr|Q8NNL2|Q8NNL2_CORGL	Q8NNL2	Q8NNL2_CORGL	cmt4	Cmt4	0	0	420786600	396942840
LTS[251.1634]WGSSDATASSGVVTSALPQYTDPRYPLGKDDLPK	69	105	tr|Q8NNL2|Q8NNL2_CORGL	Q8NNL2	Q8NNL2_CORGL	cmt4	Cmt4	0	0	126684584	108128960
LTSWGS[251.1634]SDATASSGVVTSALPQYTDPR	69	95	tr|Q8NNL2|Q8NNL2_CORGL	Q8NNL2	Q8NNL2_CORGL	cmt4	Cmt4	0	0	120409592	135859520
LTSWGS[251.1634]SDATASSGVVTSALPQYTDPRYPLGKDDLPK	69	105	tr|Q8NNL2|Q8NNL2_CORGL	Q8NNL2	Q8NNL2_CORGL	cmt4	Cmt4	0	0	379651360	313289856
LTSWGSSDAT[251.1634]ASSGVVTSALPQYTDPRYPLGKDDLPK	69	105	tr|Q8NNL2|Q8NNL2_CORGL	Q8NNL2	Q8NNL2_CORGL	cmt4	Cmt4	0	0	170435744	296119280
LTSWGSSDATAS[251.1634]SGVVTSALPQYTDPRYPLGKDDLPK	69	105	tr|Q8NNL2|Q8NNL2_CORGL	Q8NNL2	Q8NNL2_CORGL	cmt4	Cmt4	0	0	483916688	262400000
GGALS[251.1634]SGK	187	194	sp|Q8NNK5|QCRC_CORGL	Q8NNK5	QCRC_CORGL	qcrC	Cytochrome bc1 complex cytochrome c subunit	0	0	6754232	1.59945e+07
KDPSGDNPIHGNS[251.1634]K	189	202	sp|Q8NNK2|COX2_CORGL	Q8NNK2	COX2_CORGL	ctaC	Cytochrome c oxidase subunit 2	0	0	3.10956e+06	1.48351e+07
S[251.1634]SQASQSNGSGGSTAR	54	69	tr|Q8NLR4|Q8NLR4_CORGL	Q8NLR4	Q8NLR4_CORGL	Cgl2874	DUF732 domain-containing protein	0	0	0	8.85122e+06
SSQAS[251.1634]QSNGSGGSTAR	54	69	tr|Q8NLR4|Q8NLR4_CORGL	Q8NLR4	Q8NLR4_CORGL	Cgl2874	DUF732 domain-containing protein	0	0	2.86347e+06	0
SSQASQS[251.1634]NGSGGSTAR	54	69	tr|Q8NLR4|Q8NLR4_CORGL	Q8NLR4	Q8NLR4_CORGL	Cgl2874	DUF732 domain-containing protein	0	0	3.04909e+06	2866322
SSQASQSNGS[251.1634]GGSTAR	54	69	tr|Q8NLR4|Q8NLR4_CORGL	Q8NLR4	Q8NLR4_CORGL	Cgl2874	DUF732 domain-containing protein	0	0	188827828	1.22883e+08
SSQASQSNGSGGS[251.1634]TAR	54	69	tr|Q8NLR4|Q8NLR4_CORGL	Q8NLR4	Q8NLR4_CORGL	Cgl2874	DUF732 domain-containing protein	0	0	191887840	176514996
GHEVNVGEQSS[251.1634]GLSALVK	618	635	tr|Q8NRT7|Q8NRT7_CORGL	Q8NRT7	Q8NRT7_CORGL	Cgl0954	Gamma-glutamyltranspeptidase	0	0	126660374	107768832
LFGSLS[251.1634]S	251	257	tr|Q8NLT7|Q8NLT7_CORGL	Q8NLT7	Q8NLT7_CORGL	Cgl2850	HtaA domain-containing protein	0	0	0	6313084900
LFGSLS[251.1634]S[251.1634]	251	257	tr|Q8NLT7|Q8NLT7_CORGL	Q8NLT7	Q8NLT7_CORGL	Cgl2850	HtaA domain-containing protein	0	0	3094879560	3454688200
LFGSLSS[251.1634]	251	257	tr|Q8NLT7|Q8NLT7_CORGL	Q8NLT7	Q8NLT7_CORGL	Cgl2850	HtaA domain-containing protein	0	0	14866105950	15275518240
AWIGGIPS[251.1634]GGM[15.9949]SIADSQDEIFSIASESTR	156	184	tr|Q8NM22|Q8NM22_CORGL	Q8NM22	Q8NM22_CORGL	Cgl2760	Hypothetical membrane protein	0	0	36211140	17022296
DIWGS[251.1634]SK	50	56	tr|Q8NLC7|Q8NLC7_CORGL	Q8NLC7	Q8NLC7_CORGL	Cgl3015	Hypothetical membrane protein	0	0	140657772	225513832
GGS[251.1634]ISLNDGTK	226	236	tr|Q8NM22|Q8NM22_CORGL	Q8NM22	Q8NM22_CORGL	Cgl2760	Hypothetical membrane protein	0	0	53937971	62339983
n[42.0106]SHGSAS[251.1634]SR	2	9	tr|Q8NRM1|Q8NRM1_CORGL	Q8NRM1	Q8NRM1_CORGL	Cgl1027	Hypothetical membrane protein	0	0	3.17272e+06	3.24099e+06
SLPQS[251.1634]FQPR	435	443	tr|Q8NU24|Q8NU24_CORGL	Q8NU24	Q8NU24_CORGL	Cgl0125	Hypothetical membrane protein	0	0	208359884	251971356
T[251.1634]SVTLGIER	318	326	tr|Q8NU24|Q8NU24_CORGL	Q8NU24	Q8NU24_CORGL	Cgl0125	Hypothetical membrane protein	0	0	75283042	20881014
TS[251.1634]VTLGIER	318	326	tr|Q8NU24|Q8NU24_CORGL	Q8NU24	Q8NU24_CORGL	Cgl0125	Hypothetical membrane protein	0	0	29275270	63168296
FAT[251.1634]PTGK	300	306	tr|Q8NN73|Q8NN73_CORGL	Q8NN73	Q8NN73_CORGL	Cgl2336	LTD domain-containing protein	0	0	50213471	50501904
IYS[251.1634]LAHDIANNTYK	237	250	tr|Q8NN73|Q8NN73_CORGL	Q8NN73	Q8NN73_CORGL	Cgl2336	LTD domain-containing protein	0	0	5442885	6765393
GPSVVRPAEGS[251.1634]YTSGFGAR	109	127	tr|Q8NS24|Q8NS24_CORGL	Q8NS24	Q8NS24_CORGL	Cgl0858	Membrane proteins related to metalloendopeptidases	0	0	9800582	11663138
n[42.0106]TTTTS[251.1634]SGK	2	9	tr|Q8NR68|Q8NR68_CORGL	Q8NR68	Q8NR68_CORGL	Cgl1189	Nitrate reductase (quinone)	0	0	0	0
AILTNLAAGGVEQGAS[251.1634]TINQQYVK	115	138	tr|Q8NTM8|Q8NTM8_CORGL	Q8NTM8	Q8NTM8_CORGL	Cgl0278	Penicillin-insensitive transglycosylase	0	0	550081824	618697696
M[15.9949]AS[251.1634]DLEK	169	175	tr|Q8NTM8|Q8NTM8_CORGL	Q8NTM8	Q8NTM8_CORGL	Cgl0278	Penicillin-insensitive transglycosylase	0	0	8619166	8104395
S[251.1634]TTNSLTK	2	9	tr|Q8NTM8|Q8NTM8_CORGL	Q8NTM8	Q8NTM8_CORGL	Cgl0278	Penicillin-insensitive transglycosylase	0	0	0	3965735
GS[251.1634]EQNLQIRPAR	104	115	tr|Q8NN56|Q8NN56_CORGL	Q8NN56	Q8NN56_CORGL	Cgl2353	PE-PPE domain-containing protein	0	0	685626320	709956144
HYRES[251.1634]TGESLM[15.9949]K	142	153	tr|Q8NN56|Q8NN56_CORGL	Q8NN56	Q8NN56_CORGL	Cgl2353	PE-PPE domain-containing protein	0	0	35554196	3.31712e+07
HYRESTGES[251.1634]LM[15.9949]K	142	153	tr|Q8NN56|Q8NN56_CORGL	Q8NN56	Q8NN56_CORGL	Cgl2353	PE-PPE domain-containing protein	0	0	56654174	59903686
YSEESPWTS[251.1634]NGFEEK	116	130	tr|Q8NN56|Q8NN56_CORGL	Q8NN56	Q8NN56_CORGL	Cgl2353	PE-PPE domain-containing protein	0	0	7171584	17608042
DLVDSSS[251.1634]	329	335	tr|Q8NPU7|Q8NPU7_CORGL	Q8NPU7	Q8NPU7_CORGL	Cgl1714	Peptidase S1 domain-containing protein	0	0	175035612	223208592
YNQIRDLVDSS[251.1634]S	324	335	tr|Q8NPU7|Q8NPU7_CORGL	Q8NPU7	Q8NPU7_CORGL	Cgl1714	Peptidase S1 domain-containing protein	0	0	91371008	96485608
YNQIRDLVDSSS[251.1634]	324	335	tr|Q8NPU7|Q8NPU7_CORGL	Q8NPU7	Q8NPU7_CORGL	Cgl1714	Peptidase S1 domain-containing protein	0	0	341608840	346026328
ISIFGLS[251.1634]YGTYLGSVYATRYPQHTDK	189	214	tr|Q8NR75|Q8NR75_CORGL	Q8NR75	Q8NR75_CORGL	Cgl1178	Predicted hydrolases or acyltransferases (Alpha/beta hydrolase superfamily)	0	0	280661636	80101000
S[251.1634]GVDYAATR	177	185	tr|Q8NPY9|Q8NPY9_CORGL	Q8NPY9	Q8NPY9_CORGL	Cgl1672	Predicted iron-dependent peroxidase	0	0	0	0
AIT[251.1634]GISM[15.9949]GGTAAVNIATHHPDM[15.9949]FK	221	244	sp|P0C1D6|CSP1_CORGL	P0C1D6	CSP1_CORGL	csp1	Protein PS1	0	0	9116635100	14384696400
AITGIS[251.1634]M[15.9949]GGTAAVNIATHHPDM[15.9949]FK	221	244	sp|P0C1D6|CSP1_CORGL	P0C1D6	CSP1_CORGL	csp1	Protein PS1	0	0	24164938700	12343089700
AITGIS[251.1634]MGGTAAVNIATHHPDM[15.9949]FK	221	244	sp|P0C1D6|CSP1_CORGL	P0C1D6	CSP1_CORGL	csp1	Protein PS1	0	0	2966330880	4145815420
AITGIS[251.1634]MGGTAAVNIATHHPDMFK	221	244	sp|P0C1D6|CSP1_CORGL	P0C1D6	CSP1_CORGL	csp1	Protein PS1	0	0	170330456	410273064
EGS[251.1634]VAIGPANAAGVGLEVISR	319	339	sp|P0C1D6|CSP1_CORGL	P0C1D6	CSP1_CORGL	csp1	Protein PS1	303368000	238250784	1609526892	1128555014
EGS[251.1634]VAIGPANAAGVGLEVISRM[15.9949]TSQTFVDR	319	348	sp|P0C1D6|CSP1_CORGL	P0C1D6	CSP1_CORGL	csp1	Protein PS1	0	0	181036676	97671560
GFRSNTDRAITGIS[251.1634]M[15.9949]GGTAAVNIATHHPDM[15.9949]FK	213	244	sp|P0C1D6|CSP1_CORGL	P0C1D6	CSP1_CORGL	csp1	Protein PS1	0	0	1529079072	752810784
GKTIYVSSGNGADDFGKEGS[251.1634]VAIGPANAAGVGLEVISR	302	339	sp|P0C1D6|CSP1_CORGL	P0C1D6	CSP1_CORGL	csp1	Protein PS1	0	0	5157936900	5118563080
GS[251.1634]LGYPTGAAVEYNGGLR	516	533	sp|P0C1D6|CSP1_CORGL	P0C1D6	CSP1_CORGL	csp1	Protein PS1	0	0	282429312	248850704
M[15.9949]TS[251.1634]QTFVDR	340	348	sp|P0C1D6|CSP1_CORGL	P0C1D6	CSP1_CORGL	csp1	Protein PS1	0	0	36565304	30090584
NAIVVLPVGGES[251.1634]SFYSDWEGPNNGK	170	194	sp|P0C1D6|CSP1_CORGL	P0C1D6	CSP1_CORGL	csp1	Protein PS1	0	0	1513324668	1235433232
NAIVVLPVGGESS[251.1634]FYSDWEGPNNGK	170	194	sp|P0C1D6|CSP1_CORGL	P0C1D6	CSP1_CORGL	csp1	Protein PS1	0	0	292300712	647031576
QVNGRIEES[251.1634]R	648	657	sp|P0C1D6|CSP1_CORGL	P0C1D6	CSP1_CORGL	csp1	Protein PS1	0	0	4.80273e+06	4.79221e+06
SNTDRAITGIS[251.1634]M[15.9949]GGTAAVNIATHHPDM[15.9949]FK	216	244	sp|P0C1D6|CSP1_CORGL	P0C1D6	CSP1_CORGL	csp1	Protein PS1	0	0	10238182140	6412305790
SNTDRAITGIS[251.1634]M[15.9949]GGTAAVNIATHHPDMFK	216	244	sp|P0C1D6|CSP1_CORGL	P0C1D6	CSP1_CORGL	csp1	Protein PS1	0	0	554918640	448199696
SNTDRAITGIS[251.1634]MGGTAAVNIATHHPDM[15.9949]FK	216	244	sp|P0C1D6|CSP1_CORGL	P0C1D6	CSP1_CORGL	csp1	Protein PS1	0	0	1216082592	1127680272
SNTDRAITGIS[251.1634]MGGTAAVNIATHHPDMFK	216	244	sp|P0C1D6|CSP1_CORGL	P0C1D6	CSP1_CORGL	csp1	Protein PS1	0	0	16745697	125948840
SNTDRAITGISM[15.9949]GGT[251.1634]AAVNIATHHPDM[15.9949]FK	216	244	sp|P0C1D6|CSP1_CORGL	P0C1D6	CSP1_CORGL	csp1	Protein PS1	0	0	95083856	119496120
T[251.1634]IYVSSGNGADDFGK	304	318	sp|P0C1D6|CSP1_CORGL	P0C1D6	CSP1_CORGL	csp1	Protein PS1	0	0	6.85442e+06	14404402
TIYVS[251.1634]SGNGADDFGK	304	318	sp|P0C1D6|CSP1_CORGL	P0C1D6	CSP1_CORGL	csp1	Protein PS1	0	0	16758111	11421512
TIYVSS[251.1634]GNGADDFGK	304	318	sp|P0C1D6|CSP1_CORGL	P0C1D6	CSP1_CORGL	csp1	Protein PS1	5.24041e+06	0	158006840	121344848
TIYVSSGNGADDFGKEGS[251.1634]VAIGPANAAGVGLEVISR	304	339	sp|P0C1D6|CSP1_CORGL	P0C1D6	CSP1_CORGL	csp1	Protein PS1	0	0	100563532500	62588057600
TIYVSSGNGADDFGKEGS[251.1634]VAIGPANAAGVGLEVISRM[15.9949]TSQTFVDR	304	348	sp|P0C1D6|CSP1_CORGL	P0C1D6	CSP1_CORGL	csp1	Protein PS1	0	0	838787840	441423280
TIYVSSGNGADDFGKEGS[251.1634]VAIGPANAAGVGLEVISRMTSQTFVDR	304	348	sp|P0C1D6|CSP1_CORGL	P0C1D6	CSP1_CORGL	csp1	Protein PS1	0	0	305181272	199569232
VISAEWATS[251.1634]K	95	104	sp|P0C1D6|CSP1_CORGL	P0C1D6	CSP1_CORGL	csp1	Protein PS1	0	0	91513716	96233680
VEIKNENQTLATVTLQNYFRLYT[251.1634]K	343	366	sp|Q8NSB6|SECA1_CORGL	Q8NSB6	SECA1_CORGL	secA1	Protein translocase subunit SecA 1	0	0	111743436	0
S[251.1634]DEQNSGVGGTSRPTGK	2	18	tr|H7C6C7|H7C6C7_CORGL	H7C6C7	H7C6C7_CORGL	secE	Protein translocase subunit SecE	0	0	2.94926e+07	25563979
S[251.1634]DEQNSGVGGTSRPTGKR	2	19	tr|H7C6C7|H7C6C7_CORGL	H7C6C7	H7C6C7_CORGL	secE	Protein translocase subunit SecE	0	0	2.94306e+06	2.58095e+06
GNADQTS[251.1634]AW	395	403	sp|Q8NMT9|LPPS_CORGL	Q8NMT9	LPPS_CORGL	lppS	Putative L,D-transpeptidase LppS	0	0	11847103	12754908
HIAPIAGAPAELVDATANPTFIPAPQPFTGSSIGGWALGS[251.1634]S	238	278	sp|Q8NRF6|Y1093_CORGL	Q8NRF6	Y1093_CORGL	Cgl1093	Putative peptidase Cgl1093	0	0	13982320	25183936
NVT[251.1634]GSSTTSDSIVR	38	51	sp|Q8NRF6|Y1093_CORGL	Q8NRF6	Y1093_CORGL	Cgl1093	Putative peptidase Cgl1093	0	0	94240706	82076770
NVTGS[251.1634]STTSDSIVR	38	51	sp|Q8NRF6|Y1093_CORGL	Q8NRF6	Y1093_CORGL	Cgl1093	Putative peptidase Cgl1093	0	0	1125297344	948541936
NVTGS[251.1634]STTSDSIVRLHIGNTAC[57.0214]TGTM[15.9949]ITPTWAITAR	38	73	sp|Q8NRF6|Y1093_CORGL	Q8NRF6	Y1093_CORGL	Cgl1093	Putative peptidase Cgl1093	0	0	54432804	73445656
IYAPFAGIVHYFVDEGDPVET[251.1634]GM[15.9949]QLGTVETIKLEAPIM[15.9949]APGPGIVAK	3	49	tr|Q79VG3|Q79VG3_CORGL	Q79VG3	Q79VG3_CORGL	Cgl1327	Pyruvate carboxylase, C-terminal domain/subunit	0	0	61661488	25538584
WGVAPTHAS[251.1634]FVESIAK	40	55	tr|Q8NMQ0|Q8NMQ0_CORGL	Q8NMQ0	Q8NMQ0_CORGL	Cgl2516	SCP domain-containing protein	0	0	265424248	246973180
ALT[251.1634]S[251.1634]SGGVADSRAPEGGAK	42	60	tr|Q8NQN5|Q8NQN5_CORGL	Q8NQN5	Q8NQN5_CORGL	Cgl1391	SGNH_hydro domain-containing protein	0	0	355839984	779430224
ALT[251.1634]SS[251.1634]GGVADSR	42	53	tr|Q8NQN5|Q8NQN5_CORGL	Q8NQN5	Q8NQN5_CORGL	Cgl1391	SGNH_hydro domain-containing protein	0	0	16130691	90718820
ALT[251.1634]SS[251.1634]GGVADSRAPEGGAK	42	60	tr|Q8NQN5|Q8NQN5_CORGL	Q8NQN5	Q8NQN5_CORGL	Cgl1391	SGNH_hydro domain-containing protein	0	0	136979004	520436756
ALT[251.1634]SSGGVADSR	42	53	tr|Q8NQN5|Q8NQN5_CORGL	Q8NQN5	Q8NQN5_CORGL	Cgl1391	SGNH_hydro domain-containing protein	0	0	275295880	329313048
ALT[251.1634]SSGGVADSRAPEGGAK	42	60	tr|Q8NQN5|Q8NQN5_CORGL	Q8NQN5	Q8NQN5_CORGL	Cgl1391	SGNH_hydro domain-containing protein	0	0	0	0
ALTS[251.1634]S[251.1634]GGVADSR	42	53	tr|Q8NQN5|Q8NQN5_CORGL	Q8NQN5	Q8NQN5_CORGL	Cgl1391	SGNH_hydro domain-containing protein	0	0	55373974	50901540
ALTS[251.1634]S[251.1634]GGVADSRAPEGGAK	42	60	tr|Q8NQN5|Q8NQN5_CORGL	Q8NQN5	Q8NQN5_CORGL	Cgl1391	SGNH_hydro domain-containing protein	0	0	755233408	448963932
ALTS[251.1634]SGGVADSR	42	53	tr|Q8NQN5|Q8NQN5_CORGL	Q8NQN5	Q8NQN5_CORGL	Cgl1391	SGNH_hydro domain-containing protein	0	0	4402712580	3419271680
ALTS[251.1634]SGGVADSRAPEGGAK	42	60	tr|Q8NQN5|Q8NQN5_CORGL	Q8NQN5	Q8NQN5_CORGL	Cgl1391	SGNH_hydro domain-containing protein	6953061	0	0	1038969389
ALTSS[251.1634]GGVADSR	42	53	tr|Q8NQN5|Q8NQN5_CORGL	Q8NQN5	Q8NQN5_CORGL	Cgl1391	SGNH_hydro domain-containing protein	0	0	1442918840	3177830436
ALTSS[251.1634]GGVADSRAPEGGAK	42	60	tr|Q8NQN5|Q8NQN5_CORGL	Q8NQN5	Q8NQN5_CORGL	Cgl1391	SGNH_hydro domain-containing protein	5.56804e+06	0	11742517200	0
S[251.1634]GSQVC[57.0214]VR	227	234	tr|Q8NQN5|Q8NQN5_CORGL	Q8NQN5	Q8NQN5_CORGL	Cgl1391	SGNH_hydro domain-containing protein	0	0	548589616	788968080
S[251.1634]GSQVC[57.0214]VRLGGTPLVK	227	242	tr|Q8NQN5|Q8NQN5_CORGL	Q8NQN5	Q8NQN5_CORGL	Cgl1391	SGNH_hydro domain-containing protein	0	0	11307319	15441337
SGS[251.1634]QVC[57.0214]VR	227	234	tr|Q8NQN5|Q8NQN5_CORGL	Q8NQN5	Q8NQN5_CORGL	Cgl1391	SGNH_hydro domain-containing protein	0	0	670586624	618604320
VVVFGDS[251.1634]HTSGTNAPFRTDER	61	81	tr|Q8NQN5|Q8NQN5_CORGL	Q8NQN5	Q8NQN5_CORGL	Cgl1391	SGNH_hydro domain-containing protein	0	0	41358729	59360375
VVVFGDSHT[251.1634]SGTNAPFRTDER	61	81	tr|Q8NQN5|Q8NQN5_CORGL	Q8NQN5	Q8NQN5_CORGL	Cgl1391	SGNH_hydro domain-containing protein	0	0	58421276	75799678
VVVFGDSHTS[251.1634]GTNAPFRTDER	61	81	tr|Q8NQN5|Q8NQN5_CORGL	Q8NQN5	Q8NQN5_CORGL	Cgl1391	SGNH_hydro domain-containing protein	0	0	76223324	55821314
S[251.1634]SGVRK	2	7	tr|Q8NRS2|Q8NRS2_CORGL	Q8NRS2	Q8NRS2_CORGL	Cgl0973	SLT_2 domain-containing protein	0	0	37723738	40336596
SS[251.1634]GVRK	2	7	tr|Q8NRS2|Q8NRS2_CORGL	Q8NRS2	Q8NRS2_CORGL	Cgl0973	SLT_2 domain-containing protein	0	0	154528016	171479584
NT[251.1634]IQDQLASIGPAALPVR	89	106	tr|Q8NSV8|Q8NSV8_CORGL	Q8NSV8	Q8NSV8_CORGL	Cgl0559	Uncharacterized BCR	0	0	34117232	32659356
NTIQDQLAS[251.1634]IGPAALPVR	89	106	tr|Q8NSV8|Q8NSV8_CORGL	Q8NSV8	Q8NSV8_CORGL	Cgl0559	Uncharacterized BCR	0	0	46782892	166660500
ESESPIVS[251.1634]TVDPAAFGPTLDR	124	144	tr|Q8NLT6|Q8NLT6_CORGL	Q8NLT6	Q8NLT6_CORGL	Cgl2851	Uncharacterized BCR, vancomycin resistance protein	0	0	18059066	31855622
VS[251.1634]GSDC[57.0214]VPSTGAPGFTTSDTR	515	535	tr|Q8NLT6|Q8NLT6_CORGL	Q8NLT6	Q8NLT6_CORGL	Cgl2851	Uncharacterized BCR, vancomycin resistance protein	0	0	49145834	20898582
VSGS[251.1634]DC[57.0214]VPSTGAPGFTTSDTR	515	535	tr|Q8NLT6|Q8NLT6_CORGL	Q8NLT6	Q8NLT6_CORGL	Cgl2851	Uncharacterized BCR, vancomycin resistance protein	0	0	0	40757474
S[251.1634]DSAPTTHTK	2	11	tr|Q8NPA2|Q8NPA2_CORGL	Q8NPA2	Q8NPA2_CORGL	Cgl1912	Uncharacterized membrane protein	0	0	2.92431e+06	3176965
AAEQLVGSLNPTQQAALQGS[251.1634]GLR	207	229	tr|Q8NSL7|Q8NSL7_CORGL	Q8NSL7	Q8NSL7_CORGL	Cgl0651	Uncharacterized protein	0	0	781016144	892582240
AAEQLVGSLNPTQQAALQGS[251.1634]GLRGAQLTEEQK	207	238	tr|Q8NSL7|Q8NSL7_CORGL	Q8NSL7	Q8NSL7_CORGL	Cgl0651	Uncharacterized protein	0	0	761683664	811924208
ALSVISLGS[251.1634]S	116	125	tr|Q8NPJ6|Q8NPJ6_CORGL	Q8NPJ6	Q8NPJ6_CORGL	Cgl1816	Uncharacterized protein	0	0	19205778	53778406
DPSS[251.1634]LQQR	135	142	tr|Q8NQT2|Q8NQT2_CORGL	Q8NQT2	Q8NQT2_CORGL	Cgl1342	Uncharacterized protein	0	0	142288980	146203884
DPSS[251.1634]LQQRQETR	135	146	tr|Q8NQT2|Q8NQT2_CORGL	Q8NQT2	Q8NQT2_CORGL	Cgl1342	Uncharacterized protein	0	0	3.03323e+07	2.7962e+07
DRPQGLSNLPYFGS[251.1634]K	33	47	tr|Q8NRW9|Q8NRW9_CORGL	Q8NRW9	Q8NRW9_CORGL	Cgl0922	Uncharacterized protein	0	0	1563455294	1599935044
DS[251.1634]IQC[57.0214]QSQSANIHVR	403	417	tr|Q8NPH2|Q8NPH2_CORGL	Q8NPH2	Q8NPH2_CORGL	Cgl1840	Uncharacterized protein	0	0	0	1.72782e+07
DSIQC[57.0214]QS[251.1634]QSANIHVR	403	417	tr|Q8NPH2|Q8NPH2_CORGL	Q8NPH2	Q8NPH2_CORGL	Cgl1840	Uncharacterized protein	0	0	3.54699e+07	16654744
DSIQC[57.0214]QSQS[251.1634]ANIHVR	403	417	tr|Q8NPH2|Q8NPH2_CORGL	Q8NPH2	Q8NPH2_CORGL	Cgl1840	Uncharacterized protein	0	0	196370904	172100608
ELVQDHSKS[251.1634]DLM[15.9949]TLR	397	411	tr|Q8NMM5|Q8NMM5_CORGL	Q8NMM5	Q8NMM5_CORGL	Cgl2546	Uncharacterized protein	0	0	73164846	57672857
ELVQDHSKS[251.1634]DLM[15.9949]TLRASR	397	414	tr|Q8NMM5|Q8NMM5_CORGL	Q8NMM5	Q8NMM5_CORGL	Cgl2546	Uncharacterized protein	0	0	36106872	14445028
FADGSVVVSTLQVPIDANNS[251.1634]LIQPR	108	132	tr|Q8NPW5|Q8NPW5_CORGL	Q8NPW5	Q8NPW5_CORGL	Cgl1696	Uncharacterized protein	0	0	206926284	177762392
GLT[251.1634]SSAGIPDATAPEGGAK	64	82	tr|Q8NSZ1|Q8NSZ1_CORGL	Q8NSZ1	Q8NSZ1_CORGL	Cgl0524	Uncharacterized protein	0	0	53352316	160579580
GLTS[251.1634]SAGIPDATAPEGGAK	64	82	tr|Q8NSZ1|Q8NSZ1_CORGL	Q8NSZ1	Q8NSZ1_CORGL	Cgl0524	Uncharacterized protein	0	0	130349860	182216680
GLTSS[251.1634]AGIPDATAPEGGAK	64	82	tr|Q8NSZ1|Q8NSZ1_CORGL	Q8NSZ1	Q8NSZ1_CORGL	Cgl0524	Uncharacterized protein	0	0	0	43769558
GWNDLNNTLGPVLGAAT[251.1634]GGETTVK	575	598	tr|Q8NLQ0|Q8NLQ0_CORGL	Q8NLQ0	Q8NLQ0_CORGL	Cgl2889	Uncharacterized protein	0	0	28554510	41105692
IAQQQS[251.1634]GSQAR	114	124	tr|Q8NMM5|Q8NMM5_CORGL	Q8NMM5	Q8NMM5_CORGL	Cgl2546	Uncharacterized protein	0	0	5586826	22952474
IAQQQSGS[251.1634]QAR	114	124	tr|Q8NMM5|Q8NMM5_CORGL	Q8NMM5	Q8NMM5_CORGL	Cgl2546	Uncharacterized protein	0	0	107838800	125589234
IGS[251.1634]NGAER	219	226	tr|Q8NQT2|Q8NQT2_CORGL	Q8NQT2	Q8NQT2_CORGL	Cgl1342	Uncharacterized protein	0	0	98663044	92606842
ILGTLS[251.1634]S	274	280	tr|Q8NS47|Q8NS47_CORGL	Q8NS47	Q8NS47_CORGL	Cgl0835	Uncharacterized protein	0	0	213527880	218911964
ILGTLS[251.1634]S[251.1634]	274	280	tr|Q8NS47|Q8NS47_CORGL	Q8NS47	Q8NS47_CORGL	Cgl0835	Uncharacterized protein	0	0	304229792	344247032
ILGTLSS[251.1634]	274	280	tr|Q8NS47|Q8NS47_CORGL	Q8NS47	Q8NS47_CORGL	Cgl0835	Uncharacterized protein	0	0	458278512	499015216
IS[251.1634]NFTPSELEGFK	83	95	tr|Q8NPI1|Q8NPI1_CORGL	Q8NPI1	Q8NPI1_CORGL	Cgl1831	Uncharacterized protein	0	0	28524458	119503226
ITDVIPIVDTAINLT[251.1634]GDNK	553	571	tr|Q8NLQ0|Q8NLQ0_CORGL	Q8NLQ0	Q8NLQ0_CORGL	Cgl2889	Uncharacterized protein	0	0	74451510	172190360
KAAEQLVGSLNPTQQAALQGS[251.1634]GLR	206	229	tr|Q8NSL7|Q8NSL7_CORGL	Q8NSL7	Q8NSL7_CORGL	Cgl0651	Uncharacterized protein	0	0	481328912	663217056
KAAEQLVGSLNPTQQAALQGS[251.1634]GLRGAQLTEEQK	206	238	tr|Q8NSL7|Q8NSL7_CORGL	Q8NSL7	Q8NSL7_CORGL	Cgl0651	Uncharacterized protein	0	0	839718752	779384784
KAEFS[251.1634]GAC[57.0214]AR	470	479	tr|Q8NMM5|Q8NMM5_CORGL	Q8NMM5	Q8NMM5_CORGL	Cgl2546	Uncharacterized protein	0	0	5649901	20499986
KDSIQC[57.0214]QSQS[251.1634]ANIHVR	402	417	tr|Q8NPH2|Q8NPH2_CORGL	Q8NPH2	Q8NPH2_CORGL	Cgl1840	Uncharacterized protein	0	0	61793467	55707158
LGSS[251.1634]GVFPK	52	60	tr|Q8NPH6|Q8NPH6_CORGL	Q8NPH6	Q8NPH6_CORGL	Cgl1836	Uncharacterized protein	0	0	13757467	73310514
LTS[251.1634]WGSSDATASSGIVTSALPQYTDPRYPLGK	48	79	tr|Q8NRW9|Q8NRW9_CORGL	Q8NRW9	Q8NRW9_CORGL	Cgl0922	Uncharacterized protein	0	0	56778648	80765148
LTS[251.1634]WGSSDATASSGIVTSALPQYTDPRYPLGKDDLPK	48	84	tr|Q8NRW9|Q8NRW9_CORGL	Q8NRW9	Q8NRW9_CORGL	Cgl0922	Uncharacterized protein	0	0	460737504	336852480
LTSWGS[251.1634]SDATASSGIVTSALPQYTDPR	48	74	tr|Q8NRW9|Q8NRW9_CORGL	Q8NRW9	Q8NRW9_CORGL	Cgl0922	Uncharacterized protein	0	0	239904864	194332072
LTSWGS[251.1634]SDATASSGIVTSALPQYTDPRYPLGK	48	79	tr|Q8NRW9|Q8NRW9_CORGL	Q8NRW9	Q8NRW9_CORGL	Cgl0922	Uncharacterized protein	0	0	58271256	80210008
LTSWGS[251.1634]SDATASSGIVTSALPQYTDPRYPLGKDDLPK	48	84	tr|Q8NRW9|Q8NRW9_CORGL	Q8NRW9	Q8NRW9_CORGL	Cgl0922	Uncharacterized protein	0	0	1309243780	889666528
LTSWGSSDAT[251.1634]ASSGIVTSALPQYTDPRYPLGKDDLPK	48	84	tr|Q8NRW9|Q8NRW9_CORGL	Q8NRW9	Q8NRW9_CORGL	Cgl0922	Uncharacterized protein	0	0	533924768	678959040
LTSWGSSDATAS[251.1634]SGIVTSALPQYTDPRYPLGKDDLPK	48	84	tr|Q8NRW9|Q8NRW9_CORGL	Q8NRW9	Q8NRW9_CORGL	Cgl0922	Uncharacterized protein	0	0	379051680	543004496
LTSWGSSDATASS[251.1634]GIVTSALPQYTDPR	48	74	tr|Q8NRW9|Q8NRW9_CORGL	Q8NRW9	Q8NRW9_CORGL	Cgl0922	Uncharacterized protein	0	0	122488312	19283176
LTSWGSSDATASS[251.1634]GIVTSALPQYTDPRYPLGKDDLPK	48	84	tr|Q8NRW9|Q8NRW9_CORGL	Q8NRW9	Q8NRW9_CORGL	Cgl0922	Uncharacterized protein	0	0	359554272	189509488
M[15.9949]TM[15.9949]SQVC[57.0214]AGRGDS[251.1634]GAPLIADGR	277	298	tr|Q8NS88|Q8NS88_CORGL	Q8NS88	Q8NS88_CORGL	Cgl0791	Uncharacterized protein	0	0	13125253	59287865
NTWT[251.1634]GVNSNSTGIVGSAFALAGDEENYLK	248	276	tr|Q8NSY0|Q8NSY0_CORGL	Q8NSY0	Q8NSY0_CORGL	Cgl0535	Uncharacterized protein	0	0	189706640	289517512
NTWTGVNSNSTGIVGS[251.1634]AFALAGDEENYLK	248	276	tr|Q8NSY0|Q8NSY0_CORGL	Q8NSY0	Q8NSY0_CORGL	Cgl0535	Uncharacterized protein	0	0	142285756	145348132
QINAYSPS[251.1634]M[15.9949]GR	110	120	tr|Q8NRW9|Q8NRW9_CORGL	Q8NRW9	Q8NRW9_CORGL	Cgl0922	Uncharacterized protein	0	0	93606440	101969760
RDPS[251.1634]SLQQR	134	142	tr|Q8NQT2|Q8NQT2_CORGL	Q8NQT2	Q8NQT2_CORGL	Cgl1342	Uncharacterized protein	0	0	5.3912e+06	40178338
RDPS[251.1634]SLQQRQETR	134	146	tr|Q8NQT2|Q8NQT2_CORGL	Q8NQT2	Q8NQT2_CORGL	Cgl1342	Uncharacterized protein	0	0	22389557	52903458
RDPSS[251.1634]LQQR	134	142	tr|Q8NQT2|Q8NQT2_CORGL	Q8NQT2	Q8NQT2_CORGL	Cgl1342	Uncharacterized protein	0	0	460557960	513044624
RDPSS[251.1634]LQQRQETR	134	146	tr|Q8NQT2|Q8NQT2_CORGL	Q8NQT2	Q8NQT2_CORGL	Cgl1342	Uncharacterized protein	0	0	385179480	300226544
S[251.1634]DGVGIRVPK	420	429	tr|Q8NPH2|Q8NPH2_CORGL	Q8NPH2	Q8NPH2_CORGL	Cgl1840	Uncharacterized protein	0	0	9067094	2.80347e+07
S[251.1634]DLM[15.9949]TLR	405	411	tr|Q8NMM5|Q8NMM5_CORGL	Q8NMM5	Q8NMM5_CORGL	Cgl2546	Uncharacterized protein	0	0	12093571	74829239
S[251.1634]GSEIC[57.0214]VR	249	256	tr|Q8NSZ1|Q8NSZ1_CORGL	Q8NSZ1	Q8NSZ1_CORGL	Cgl0524	Uncharacterized protein	0	0	0	25706501
S[251.1634]IVGMSM[15.9949]SGGSVLNFATHDPNFYSSVGSFSGC[57.0214]AETNSWM[15.9949]GRR	221	262	tr|Q8NRW9|Q8NRW9_CORGL	Q8NRW9	Q8NRW9_CORGL	Cgl0922	Uncharacterized protein	0	0	626323872	0
S[251.1634]IVPGSIR	133	140	tr|Q8NPW5|Q8NPW5_CORGL	Q8NPW5	Q8NPW5_CORGL	Cgl1696	Uncharacterized protein	0	0	30982080	146055228
S[251.1634]IVPGSIRDC[57.0214]EEFFAQGHR	133	151	tr|Q8NPW5|Q8NPW5_CORGL	Q8NPW5	Q8NPW5_CORGL	Cgl1696	Uncharacterized protein	0	0	1778299108	1609815582
S[251.1634]IVPGSIRDC[57.0214]EEFFAQGHRFNTNC[57.0214]LAQK	133	160	tr|Q8NPW5|Q8NPW5_CORGL	Q8NPW5	Q8NPW5_CORGL	Cgl1696	Uncharacterized protein	0	0	833476080	571752640
S[251.1634]SLAYTINNTC[57.0214]TR	129	141	tr|Q8NNT2|Q8NNT2_CORGL	Q8NNT2	Q8NNT2_CORGL	Cgl2105	Uncharacterized protein	0	0	0	46500056
SDRPDPDAYGRHDYC[57.0214]TLSPDS[251.1634]YGPLGK	443	469	tr|Q8NMM5|Q8NMM5_CORGL	Q8NMM5	Q8NMM5_CORGL	Cgl2546	Uncharacterized protein	0	0	8456353	7.97679e+06
SGS[251.1634]EIC[57.0214]VR	249	256	tr|Q8NSZ1|Q8NSZ1_CORGL	Q8NSZ1	Q8NSZ1_CORGL	Cgl0524	Uncharacterized protein	0	0	0	27657609
SIIAALKRDPS[251.1634]SLQQR	127	142	tr|Q8NQT2|Q8NQT2_CORGL	Q8NQT2	Q8NQT2_CORGL	Cgl1342	Uncharacterized protein	0	0	64169768	14236445
SIIAALKRDPSS[251.1634]LQQR	127	142	tr|Q8NQT2|Q8NQT2_CORGL	Q8NQT2	Q8NQT2_CORGL	Cgl1342	Uncharacterized protein	0	0	373273408	306521168
SIVGM[15.9949]S[251.1634]M[15.9949]SGGSVLNFATHDPNFYSSVGSFSGC[57.0214]AETNSWM[15.9949]GR	221	261	tr|Q8NRW9|Q8NRW9_CORGL	Q8NRW9	Q8NRW9_CORGL	Cgl0922	Uncharacterized protein	0	0	1223979328	527747840
SIVGM[15.9949]S[251.1634]M[15.9949]SGGSVLNFATHDPNFYSSVGSFSGC[57.0214]AETNSWM[15.9949]GRR	221	262	tr|Q8NRW9|Q8NRW9_CORGL	Q8NRW9	Q8NRW9_CORGL	Cgl0922	Uncharacterized protein	0	0	2963685130	1244933344
SIVGM[15.9949]S[251.1634]M[15.9949]SGGSVLNFATHDPNFYSSVGSFSGC[57.0214]AETNSWMGRR	221	262	tr|Q8NRW9|Q8NRW9_CORGL	Q8NRW9	Q8NRW9_CORGL	Cgl0922	Uncharacterized protein	0	0	172759252	12879635
SIVGM[15.9949]S[251.1634]MSGGSVLNFATHDPNFYSSVGSFSGC[57.0214]AETNSWM[15.9949]GR	221	261	tr|Q8NRW9|Q8NRW9_CORGL	Q8NRW9	Q8NRW9_CORGL	Cgl0922	Uncharacterized protein	0	0	221605736	22682050
SIVGM[15.9949]S[251.1634]MSGGSVLNFATHDPNFYSSVGSFSGC[57.0214]AETNSWM[15.9949]GRR	221	262	tr|Q8NRW9|Q8NRW9_CORGL	Q8NRW9	Q8NRW9_CORGL	Cgl0922	Uncharacterized protein	0	0	217045168	144533984
SIVGMS[251.1634]M[15.9949]SGGSVLNFATHDPNFYSSVGSFSGC[57.0214]AETNSWM[15.9949]GR	221	261	tr|Q8NRW9|Q8NRW9_CORGL	Q8NRW9	Q8NRW9_CORGL	Cgl0922	Uncharacterized protein	0	0	164155928	0
SIVGMS[251.1634]M[15.9949]SGGSVLNFATHDPNFYSSVGSFSGC[57.0214]AETNSWM[15.9949]GRR	221	262	tr|Q8NRW9|Q8NRW9_CORGL	Q8NRW9	Q8NRW9_CORGL	Cgl0922	Uncharacterized protein	0	0	622504704	199878480
SIVPGS[251.1634]IR	133	140	tr|Q8NPW5|Q8NPW5_CORGL	Q8NPW5	Q8NPW5_CORGL	Cgl1696	Uncharacterized protein	0	0	98509960	118892478
SIVPGS[251.1634]IRDC[57.0214]EEFFAQGHR	133	151	tr|Q8NPW5|Q8NPW5_CORGL	Q8NPW5	Q8NPW5_CORGL	Cgl1696	Uncharacterized protein	0	0	210844480	1458709378
SIVPGS[251.1634]IRDC[57.0214]EEFFAQGHRFNTNC[57.0214]LAQK	133	160	tr|Q8NPW5|Q8NPW5_CORGL	Q8NPW5	Q8NPW5_CORGL	Cgl1696	Uncharacterized protein	0	0	447428144	386596120
SPVLDGFQVAS[251.1634]INGLILDK	249	267	tr|Q8NPH2|Q8NPH2_CORGL	Q8NPH2	Q8NPH2_CORGL	Cgl1840	Uncharacterized protein	0	0	34376400	25692790
SS[251.1634]LAYTINNTC[57.0214]TR	129	141	tr|Q8NNT2|Q8NNT2_CORGL	Q8NNT2	Q8NNT2_CORGL	Cgl2105	Uncharacterized protein	0	0	168423368	87065224
TEVLRGLTS[251.1634]SAGIPDATAPEGGAK	59	82	tr|Q8NSZ1|Q8NSZ1_CORGL	Q8NSZ1	Q8NSZ1_CORGL	Cgl0524	Uncharacterized protein	0	0	147553424	124217896
TKS[251.1634]DGVGIRVPK	418	429	tr|Q8NPH2|Q8NPH2_CORGL	Q8NPH2	Q8NPH2_CORGL	Cgl1840	Uncharacterized protein	0	0	36329733	3.45852e+07
VAGFDPTGTDTHYSEGTS[251.1634]YAK	375	395	tr|Q8NLQ0|Q8NLQ0_CORGL	Q8NLQ0	Q8NLQ0_CORGL	Cgl2889	Uncharacterized protein	0	0	90514060	79428734
VEANS[251.1634]LNAK	393	401	tr|Q8NPH2|Q8NPH2_CORGL	Q8NPH2	Q8NPH2_CORGL	Cgl1840	Uncharacterized protein	0	0	310021424	367348096
VEANS[251.1634]LNAKK	393	402	tr|Q8NPH2|Q8NPH2_CORGL	Q8NPH2	Q8NPH2_CORGL	Cgl1840	Uncharacterized protein	0	0	549748176	508128384
VEANS[251.1634]LNAKKDSIQC[57.0214]QSQSANIHVR	393	417	tr|Q8NPH2|Q8NPH2_CORGL	Q8NPH2	Q8NPH2_CORGL	Cgl1840	Uncharacterized protein	0	0	8059475	22495584
VYRSPVLDGFQVAS[251.1634]INGLILDK	246	267	tr|Q8NPH2|Q8NPH2_CORGL	Q8NPH2	Q8NPH2_CORGL	Cgl1840	Uncharacterized protein	0	0	170925120	109284456
YS[251.1634]YGTR	396	401	tr|Q8NLQ0|Q8NLQ0_CORGL	Q8NLQ0	Q8NLQ0_CORGL	Cgl2889	Uncharacterized protein	0	0	6.48166e+06	2.40711e+07
YSYGT[251.1634]R	396	401	tr|Q8NLQ0|Q8NLQ0_CORGL	Q8NLQ0	Q8NLQ0_CORGL	Cgl2889	Uncharacterized protein	0	0	5.76661e+06	2.32859e+07
LDS[251.1634]FLK	180	185	sp|Q8NQ03|Y1651_CORGL	Q8NQ03	Y1651_CORGL	Cgl1651	Uncharacterized protein Cgl1651/cg1859	0	0	3238845700	3688015040
T[251.1634]AEDNT[251.1634]PEAPGAS[251.1634]TPLKLEQPGTITGVPGK	42	71	sp|Q8NQ03|Y1651_CORGL	Q8NQ03	Y1651_CORGL	Cgl1651	Uncharacterized protein Cgl1651/cg1859	0	0	35303720	20967130

## Sheet: Table S8. Study 2 curated data
Table S8. LC-MS/MS Study 2 (DADPS) curated data. The list is curated from the raw data from Table S7, which was filtered for modified peptides that were identified in both probe-treated replicates but not in any of the untreated replicates.
										Identified as potentially mycomembrane-associated	Percentage identity and E-value cut-off for orthologs are 21% and 0.1, respectively.
Modified Sequence	Start	End	Protein ID	Gene	Protein description	WT_P1	WT_P2	WT_NP1	WT_NP2	Marchand et al. J Bacteriol. 2012 (DOI: 10.1128/JB.06138-11)	Mycobacterium tuberculosis orthologs	Corynebacterium diphtheriae orthologs	Mycobacterium marinum orthologs
S2SATTTDVRK	2	11	Q8NSL1	prpC2	2-methylcitrate synthase 2	67347023	60935452	0	0		prpC, Rv1131 (2-methylcitrate synthase)	gltA, DIP0785 (Citrate synthase)	gltA1, MMAR_1381 (Citrate synthase)
SS3ATTTDVRK	2	11	Q8NSL1	prpC2	2-methylcitrate synthase 2	52037168	47390156	0	0
GELPGVRKS99SW	91	101	Q8NS17	rpsN	30S ribosomal protein S14	11445033	12524307	0	0		rpsN, rpsN2, Rv2056c (30S ribosomal protein S14)	rpsN, DIP0849 (30S ribosomal protein S14)	rpsN, MMAR_0290 (30S ribosomal protein S14)
GELPGVRKSS100W	91	101	Q8NS17	rpsN	30S ribosomal protein S14	26021210	33808077	0	0
ATELGEEIGADGQTAS200MVR	185	203	Q8NTH1	Cgl0336	ABC-type Fe3+-siderophores transport systems, periplasmic components	134398236	310823896	0	0	Yes	fecB, Rv3044 (Probable FEIII-dicitrate-binding periplasmic lipoprotein FecB)	DIP1062 (Putative iron-siderophore uptake system exported solute-binding component)	fecB, MMAR_1650 (FEIII-dicitrate-binding periplasmic lipoprotein FecB)
LSSIALTIGVPEGGDS164YLTPR	149	169	Q8NR07	Cgl1257	ABC-type Fe3+-siderophores transport systems, periplasmic components	19771844	10706408	0	0		fecB2, Rv0265c (Probable periplasmic iron-transport lipoprotein)	DIP0582 (Putative iron transport system binding (Secreted) protein)	MMAR_0525 (Periplasmic iron-transport lipoprotein)
SIAS189IGDDIRDIASVVGLPEEGEK	186	209	Q8NTB8	Cgl0389	ABC-type transporter, periplasmic component	403220728	409628920	0	0			hmuT, DIP0626 (Iron-related transport system receptor protein)
AAMVQNGNWAWS283QISETSGNVVK	272	294	Q8NMV3	Cgl2461	ABC-type transporter, periplasmic component	140078984	90592854	0	0	Yes
AAMVQNGNWAWS283QISETSGNVVKEDK	272	297	Q8NMV3	Cgl2461	ABC-type transporter, periplasmic component	208885264	172666648	0	0
IKS162TDEITSYQK	160	171	Q8NMV3	Cgl2461	ABC-type transporter, periplasmic component	39632604	38236657	0	0
S162TDEITSYQK	162	171	Q8NMV3	Cgl2461	ABC-type transporter, periplasmic component	4435529	4.54009e+06	0	0
VVTAAS69GSYEQTLK	64	77	Q8NMV3	Cgl2461	ABC-type transporter, periplasmic component	113781872	102644852	0	0
VVTAASGS71YEQTLK	64	77	Q8NMV3	Cgl2461	ABC-type transporter, periplasmic component	306490224	275996076	0	0
S567GTVTGLTVAAGEGVNK	567	583	Q79VI2	Cgl0700	Acyl coenzyme A carboxylase	12899665	78709576	0	0		accA3, Rv3285 (Biotin-dependent acyl-coenzyme A carboxylase alpha3 subunit)	accBC, DIP0649 (biotin carboxylase)	accA3, MMAR_1251 (biotin carboxylase)
SVQDDSVPFFGSSLSS279	264	279	Q8NPJ0	aftC	Alpha-(1->3)-arabinofuranosyltransferase	120777842	421404128	0	0			DIP0357 (Putative secreted bifunctional (Alpha-amylase and endo-alpha-glucosidase): starch degradation and integral membrane protei
LAGGS39SQVSNLSSVPENLALPEIENSIDLER	35	65	Q8NSP0	Cgl0628	Bacterial lipocalin	265477688	526903872	0	0
LAGGS39SQVSNLSSVPENLALPEIENSIDLERYK	35	67	Q8NSP0	Cgl0628	Bacterial lipocalin	286083296	130787752	0	0
LAGGSS40QVSNLSSVPENLALPEIENSIDLER	35	65	Q8NSP0	Cgl0628	Bacterial lipocalin	302921152	345510016	0	0
S165SGFILSR	165	172	Q8NSP0	Cgl0628	Bacterial lipocalin	64684392	69236408	0	0
SS166GFILSR	165	172	Q8NSP0	Cgl0628	Bacterial lipocalin	183802984	216869480	0	0
TPQLS177SDQWSHVR	173	185	Q8NSP0	Cgl0628	Bacterial lipocalin	8625495	8267850	0	0
TPQLSS178DQWSHVR	173	185	Q8NSP0	Cgl0628	Bacterial lipocalin	18109792	3.69944e+07	0	0
QTLGGS250DALSYVR	245	257	Q8NSD6	lcpA	Cell wall biosynthesis protein LcpA	147972304	107173060	0	0		Rv3267 (Conserved protein (CPSA-related protein))	DIP0680 (LytR family transcriptional regulator)	MMAR_1274 (LytR family transcriptional regulator)
AAYRQNGT126SK	119	128	Q8NQA0	Cgl1538	Cell wall-associated hydrolases (Invasion-associated proteins)	93382504	79371700	0	0	Yes	rip/AripB, Rv1477/Rv1478 (Peptidoglycan endopeptidase RipA/B, Macrophage invasion and intracellular persistence protein A, Resuscitation-promoting factor interaction partner A)	DIP1281 (Putative invasion protein)	iipA, MMAR_2284/iipB, MMAR_2285 (Mycobacterial invasion and intracellular persistence protein, IipA/B
AAYRQNGTS127K	119	128	Q8NQA0	Cgl1538	Cell wall-associated hydrolases (Invasion-associated proteins)	383357336	390360128	0	0
DGGVADS502YGDYNK	496	508	Q8NQA0	Cgl1538	Cell wall-associated hydrolases (Invasion-associated proteins)	73183864	92524570	0	0
GLS131GIS134GNGNSEDALDRQTYLR	129	150	Q8NQA0	Cgl1538	Cell wall-associated hydrolases (Invasion-associated proteins)	103171386	52158288	0	0
GLS131GISGNGNSEDALDR	129	145	Q8NQA0	Cgl1538	Cell wall-associated hydrolases (Invasion-associated proteins)	522890640	709985696	0	0
GLSGIS134GNGNSEDALDR	129	145	Q8NQA0	Cgl1538	Cell wall-associated hydrolases (Invasion-associated proteins)	162373820	167159760	0	0
GLSGIS134GNGNSEDALDRQTYLR	129	150	Q8NQA0	Cgl1538	Cell wall-associated hydrolases (Invasion-associated proteins)	6931346050	6810151030	0	0
GLSGISGNGNS139EDALDRQTYLR	129	150	Q8NQA0	Cgl1538	Cell wall-associated hydrolases (Invasion-associated proteins)	174300348	174117420	0	0
LAGS49LSSTDAEINRVELEMGALREEVNK	46	73	Q8NQA0	Cgl1538	Cell wall-associated hydrolases (Invasion-associated proteins)	27242400	20144178	0	0
QNGTS127K	123	128	Q8NQA0	Cgl1538	Cell wall-associated hydrolases (Invasion-associated proteins)	174607528	187191212	0	0
QNGTSKGLS131GISGNGNSEDALDRQTYLR	123	150	Q8NQA0	Cgl1538	Cell wall-associated hydrolases (Invasion-associated proteins)	56020890	58526680	0	0
FEGLNQQVQS296IAMAETVVTGGIIEAATNK	287	315	Q8NTG4	cmt1	Cmt1	14325277130	12316508890	0	0	Yes	fbpABC (Diacylglycerol acyltransferase/mycolyltransferase)	fbpABC (Diacylglycerol acyltransferase/mycolyltransferase)	csp1, DIP2193, DIP2194 (Putative secreted antigen), slpA, DIP0365 (Surface layer protein A)
FEGLNQQVQS296IAMAETVVTGGIIEAATNK	287	315	Q8NTG4	cmt1	Cmt1	1552630914	1362290564	0	0
GTELYVSNASGLAGEWES281VDSPR	264	286	Q8NTG4	cmt1	Cmt1	213807672	224804128	0	0
LRGTELYVSNASGLAGEWES281VDSPR	262	286	Q8NTG4	cmt1	Cmt1	1608663328	1681299774	0	0
AT98EYS101NAWLVDTNAAR	97	112	Q8NLR1	cmt2	Cmt2	956929088	544696720	0	0	Yes	fbpABC (Diacylglycerol acyltransferase/mycolyltransferase)	csp1, DIP2193, DIP2194 (Putative secreted antigen), slpA, DIP0365 (Surface layer protein A)	fbpABC (Diacylglycerol acyltransferase/mycolyltransferase)
AT98EYSNAWLVDTNAAR	97	112	Q8NLR1	cmt2	Cmt2	11274957060	10210615810	0	0
ATEYS101NAWLVDTNAAR	97	112	Q8NLR1	cmt2	Cmt2	19373289780	6860927136	0	0
GGNAGLYLLDGMRAT98EYS101NAWLVDTNAAR	84	112	Q8NLR1	cmt2	Cmt2	895887488	319680268	0	0
GGNAGLYLLDGMRAT98EYSNAWLVDTNAAR	84	112	Q8NLR1	cmt2	Cmt2	31172651000	15622078900	0	0
GGNAGLYLLDGMRATEYS101NAWLVDTNAAR	84	112	Q8NLR1	cmt2	Cmt2	2549323860	1222137106	0	0
GGNAGLYLLDGMRAT98EYSNAWLVDTNAAR	84	112	Q8NLR1	cmt2	Cmt2	1199767420	749380420	0	0
GGNAGLYLLDGMRATEYS101NAWLVDTNAAR	84	112	Q8NLR1	cmt2	Cmt2	5304955270	3337997050	0	0
LAMLDT225GGFNVNAMYGSIINPR	220	241	Q8NLR1	cmt2	Cmt2	7677015290	3407529470	0	0
LAMLDT225GGFNVNAMYGSIINPR	220	241	Q8NLR1	cmt2	Cmt2	715601920	658173440	0	0
LAMLDTGGFNVNAMYGS236IINPR	220	241	Q8NLR1	cmt2	Cmt2	4596290170	3518181830	0	0
LAMLDTGGFNVNAMYGS236IINPR	220	241	Q8NLR1	cmt2	Cmt2	1134292416	822565264	0	0
LAMLDT225GGFNVNAMYGSIINPR	220	241	Q8NLR1	cmt2	Cmt2	305324872	250843276	0	0
LAMLDT225GGFNVNAMYGSIINPR	220	241	Q8NLR1	cmt2	Cmt2	18100178	134815600	0	0
LAMLDTGGFNVNAMYGS236IINPR	220	241	Q8NLR1	cmt2	Cmt2	300660856	118899120	0	0
LAMLDTGGFNVNAMYGS236IINPR	220	241	Q8NLR1	cmt2	Cmt2	25409490	42758972	0	0
NIPVQIQPAGRGGNAGLYLLDGMRAT98EYSNAWLVDTNAAR	73	112	Q8NLR1	cmt2	Cmt2	3800093250	1663964388	0	0
NIPVQIQPAGRGGNAGLYLLDGMRATEYS101NAWLVDTNAAR	73	112	Q8NLR1	cmt2	Cmt2	1826549246	321632032	0	0
NIPVQIQPAGRGGNAGLYLLDGMRAT98EYSNAWLVDTNAAR	73	112	Q8NLR1	cmt2	Cmt2	900675296	425130376	0	0
NIPVQIQPAGRGGNAGLYLLDGMRATEYS101NAWLVDTNAAR	73	112	Q8NLR1	cmt2	Cmt2	643636064	277928912	0	0
NNNS175IGGLS180MGGTAALNLAAK	172	192	Q8NLR1	cmt2	Cmt2	199954384	219403696	0	0
NNNS175IGGLS180MGGTAALNLAAK	172	198	Q8NLR1	cmt2	Cmt2	50739284	71975816	0	0
NNNS175IGGLSMGGTAALNLAAKHPDQFR	172	198	Q8NLR1	cmt2	Cmt2	309884568	305130484	0	0
NNNS175IGGLSMGGTAALNLAAK	172	192	Q8NLR1	cmt2	Cmt2	9917136900	11702459400	0	0
NNNSIGGLS180MGGT184AALNLAAK	172	192	Q8NLR1	cmt2	Cmt2	454193552	452535200	0	0
NNNSIGGLS180MGGT184AALNLAAKHPDQFR	172	198	Q8NLR1	cmt2	Cmt2	165820952	203175928	0	0
NNNSIGGLS180MGGTAALNLAAKHPDQFR	172	198	Q8NLR1	cmt2	Cmt2	54845431800	25856837600	0	0
NNNSIGGLS180MGGTAALNLAAKHPDQFRQAMSWSGYLNTTAPGMQTLLR	172	219	Q8NLR1	cmt2	Cmt2	2447038920	2378751300	0	0
NNNSIGGLS180MGGTAALNLAAKHPDQFRQAMSWSGYLNTTAPGMQTLLR	172	219	Q8NLR1	cmt2	Cmt2	818854184	406157592	0	0
NNNSIGGLS180MGGTAALNLAAKHPDQFRQAMSWSGYLNTTAPGMQTLLR	172	219	Q8NLR1	cmt2	Cmt2	1136208896	670904512	0	0
NNNSIGGLS180MGGTAALNLAAKHPDQFRQAMSWSGYLNTTAPGMQTLLR	172	219	Q8NLR1	cmt2	Cmt2	220102552	94976600	0	0
NNNSIGGLS180MGGTAALNLAAKHPDQFR	172	198	Q8NLR1	cmt2	Cmt2	12107929696	7013343772	0	0
NNNSIGGLS180MGGTAALNLAAKHPDQFRQAMSWSGYLNTTAPGMQTLLR	172	219	Q8NLR1	cmt2	Cmt2	388058016	467762208	0	0
NNNSIGGLS180MGGTAALNLAAKHPDQFRQAMSWSGYLNTTAPGMQTLLR	172	219	Q8NLR1	cmt2	Cmt2	30164758	30952098	0	0
NNNSIGGLS180MGGTAALNLAAKHPDQFRQAMSWSGYLNTTAPGMQTLLR	172	219	Q8NLR1	cmt2	Cmt2	12138720	22629746	0	0
QAMS202WSGYLNTTAPGM[15.9949]QTLLR	199	219	Q8NLR1	cmt2	Cmt2	192397476	161002052	0	0
DRPEGLSNLPYFGS67K	54	68	Q8NNL2	cmt4	Cmt4 (CMytF)	420786600	396942840	0	0	Yes	fbpABC (Diacylglycerol acyltransferase/mycolyltransferase)	csp1, DIP2193, DIP2194 (Putative secreted antigen), slpA, DIP0365 (Surface layer protein A)	fbpABC (Diacylglycerol acyltransferase/mycolyltransferase)
LTS71WGSSDATASSGVVTSALPQYTDPRYPLGKDDLPK	69	105	Q8NNL2	cmt4	Cmt4	126684584	108128960	0	0
LTSWGS74SDATASSGVVTSALPQYTDPR	69	95	Q8NNL2	cmt4	Cmt4	120409592	135859520	0	0
LTSWGS74SDATASSGVVTSALPQYTDPRYPLGKDDLPK	69	105	Q8NNL2	cmt4	Cmt4	379651360	313289856	0	0
LTSWGSSDAT78ASSGVVTSALPQYTDPRYPLGKDDLPK	69	105	Q8NNL2	cmt4	Cmt4	170435744	296119280	0	0
LTSWGSSDATAS80SGVVTSALPQYTDPRYPLGKDDLPK	69	105	Q8NNL2	cmt4	Cmt4	483916688	262400000	0	0
GGALS191SGK	187	194	Q8NNK5	qcrC	Cytochrome bc1 complex cytochrome c subunit	6754232	1.59945e+07	0	0		qcrC, Rv2194 (Cytochrome bc1 complex cytochrome c subunit)	qcrC, DIP1626 (Cytochrome bc1 complex cytochrome c subunit)	qcrC, MMAR_3238 (Cytochrome bc1 complex cytochrome c subunit)
KDPSGDNPIHGNS201K	189	202	Q8NNK2	ctaC	Cytochrome c oxidase subunit 2	3.10956e+06	1.48351e+07	0	0		ctaC, Rv2200c (Cytochrome c oxidase subunit 2)	ctaC, DIP1629 (Cytochrome c oxidase subunit 2)	ctaC, MMAR_3244 (cytochrome-c oxidase)
SSQASQS60NGSGGSTAR	54	69	Q8NLR4	Cgl2874	DUF732 domain-containing protein	3.04909e+06	2866322	0	0		lpqN, Rv0583c (Lipoprotein LpqN)	DIP2192 (Putative exported protein)	MMAR_2823 (PE-PGRS family protein)
SSQASQSNGS63GGSTAR	54	69	Q8NLR4	Cgl2874	DUF732 domain-containing protein	188827828	1.22883e+08	0	0
SSQASQSNGSGGS66TAR	54	69	Q8NLR4	Cgl2874	DUF732 domain-containing protein	191887840	176514996	0	0
GHEVNVGEQSS628GLSALVK	618	635	Q8NRT7	Cgl0954	Gamma-glutamyltranspeptidase	126660374	107768832	0	0		ggtB, Rv2394 (Probable gamma-glutamyltranspeptidase GgtB (Gamma-glutamyltransferase) (Glutamyl transpeptidase))		ggtB, MMAR_3713 (Glutathione hydrolase proenzyme)
LFGSLS556S557	251	257	Q8NLT7	Cgl2850	HtaA domain-containing protein	3094879560	3454688200	0	0			DIP0625 (Putative membrane protein)
LFGSLSS557	251	257	Q8NLT7	Cgl2850	HtaA domain-containing protein	14866105950	15275518240	0	0
SLPQS439FQPR	435	443	Q8NU24	Cgl0125	Hypothetical membrane protein	208359884	251971356	0	0				MMAR_4508 (Conserved membrane protein)
T318SVTLGIER	318	326	Q8NU24	Cgl0125	Hypothetical membrane protein	75283042	20881014	0	0
TS319VTLGIER	318	326	Q8NU24	Cgl0125	Hypothetical membrane protein	29275270	63168296	0	0
nSHGSAS7SR	2	9	Q8NRM1	Cgl1027	Hypothetical membrane protein	3.17272e+06	3.24099e+06	0	0		Rv1111c (DUF6542 domain-containing protein)	DIP0944 (Putative membrane protein)	MMAR_4354 (Conserved hypothetical transmembrane protein)
AWIGGIPS163GGMSIADSQDEIFSIASESTR	156	184	Q8NM22	Cgl2760	Hypothetical membrane protein	36211140	17022296	0	0				pecA, MMAR_2933 (PE cleavage protein A, PE-PGRS family protein)
GGS228ISLNDGTK	226	236	Q8NM22	Cgl2760	Hypothetical membrane protein	53937971	62339983	0	0
DIWGS54SK	50	56	Q8NLC7	Cgl3015	Hypothetical membrane protein	140657772	225513832	0	0
FAT302PTGK	300	306	Q8NN73	Cgl2336	LTD domain-containing protein	50213471	50501904	0	0
IYS239LAHDIANNTYK	237	250	Q8NN73	Cgl2336	LTD domain-containing protein	5442885	6765393	0	0
GPSVVRPAEGS119YTSGFGAR	109	127	Q8NS24	Cgl0858	Membrane proteins related to metalloendopeptidases	9800582	11663138	0	0		Rv0950c (Peptidase M23 domain-containing protein)	DIP0836 (Peptidase M23 domain-containing protein)	MMAR_4551 (Peptidase M23 domain-containing protein)
AILTNLAAGGVEQGAS130TINQQYVK	115	138	Q8NTM8	Cgl0278	Penicillin-insensitive transglycosylase	550081824	618697696	0	0		ponA2, Rv3682 (peptidoglycan glycosyltransferase), ponA1, Rv0050 (Penicillin-binding protein 1A), pbpA, Rv0016c (Peptidoglycan D,D-transpeptidase PbpA)	DIP0298 (peptidoglycan glycosyltransferase)	ponA2, MMAR_5171 (peptidoglycan glycosyltransferase)
MAS171DLEK	169	175	Q8NTM8	Cgl0278	Penicillin-insensitive transglycosylase	8619166	8104395	0	0
GS105EQNLQIRPAR	104	115	Q8NN56	Cgl2353	PE-PPE domain-containing protein	685626320	709956144	0	0		cut3, Rv3451 (Probable carboxylesterase Culp3)		cut3, MMAR_1098 (Cutinase)
HYRES146TGESLMK	142	153	Q8NN56	Cgl2353	PE-PPE domain-containing protein	35554196	3.31712e+07	0	0
HYRESTGES150LMK	142	153	Q8NN56	Cgl2353	PE-PPE domain-containing protein	56654174	59903686	0	0
YSEESPWTS124NGFEEK	116	130	Q8NN56	Cgl2353	PE-PPE domain-containing protein	7171584	17608042	0	0
DLVDSSS335	329	335	Q8NPU7	Cgl1714	Peptidase S1 domain-containing protein	175035612	223208592	0	0
YNQIRDLVDSS334S	324	335	Q8NPU7	Cgl1714	Peptidase S1 domain-containing protein	91371008	96485608	0	0
YNQIRDLVDSSS335	324	335	Q8NPU7	Cgl1714	Peptidase S1 domain-containing protein	341608840	346026328	0	0
ISIFGLS195YGTYLGSVYATRYPQHTDK	189	214	Q8NR75	Cgl1178	Predicted hydrolases or acyltransferases (Alpha/beta hydrolase superfamily)	280661636	80101000	0	0
AIT223GISMGGTAAVNIATHHPDMFK	221	244	P0C1D6	csp1	Protein PS1	9116635100	14384696400	0	0	Yes	fbpABC (Diacylglycerol acyltransferase/mycolyltransferase)	csp1, DIP2193 (Putative secreted antigen)	fbpABC (Diacylglycerol acyltransferase/mycolyltransferase)
AITGIS226caMGGTAAVNIATHHPDMFK	221	244	P0C1D6	csp1	Protein PS1	24164938700	12343089700	0	0
AITGIS226caMGGTAAVNIATHHPDMFK	221	244	P0C1D6	csp1	Protein PS1	2966330880	4145815420	0	0
AITGIS226caMGGTAAVNIATHHPDMFK	221	244	P0C1D6	csp1	Protein PS1	170330456	410273064	0	0
EGS321VAIGPANAAGVGLEVISRMTSQTFVDR	319	348	P0C1D6	csp1	Protein PS1	181036676	97671560	0	0
GFRSNTDRAITGIS226caMGGTAAVNIATHHPDMFK	213	244	P0C1D6	csp1	Protein PS1	1529079072	752810784	0	0
GKTIYVSSGNGADDFGKEGS321VAIGPANAAGVGLEVISR	302	339	P0C1D6	csp1	Protein PS1	5157936900	5118563080	0	0
GS517LGYPTGAAVEYNGGLR	516	533	P0C1D6	csp1	Protein PS1	282429312	248850704	0	0
MTS342QTFVDR	340	348	P0C1D6	csp1	Protein PS1	36565304	30090584	0	0
NAIVVLPVGGES181SFYSDWEGPNNGK	170	194	P0C1D6	csp1	Protein PS1	1513324668	1235433232	0	0
NAIVVLPVGGESS182FYSDWEGPNNGK	170	194	P0C1D6	csp1	Protein PS1	292300712	647031576	0	0
QVNGRIEES656R	648	657	P0C1D6	csp1	Protein PS1	4.80273e+06	4.79221e+06	0	0
SNTDRAITGIS226caMGGTAAVNIATHHPDMFK	216	244	P0C1D6	csp1	Protein PS1	10238182140	6412305790	0	0
SNTDRAITGIS226caMGGTAAVNIATHHPDMFK	216	244	P0C1D6	csp1	Protein PS1	554918640	448199696	0	0
SNTDRAITGIS226caMGGTAAVNIATHHPDMFK	216	244	P0C1D6	csp1	Protein PS1	1216082592	1127680272	0	0
SNTDRAITGIS226caMGGTAAVNIATHHPDMFK	216	244	P0C1D6	csp1	Protein PS1	16745697	125948840	0	0
SNTDRAITGISMGGT230AAVNIATHHPDMFK	216	244	P0C1D6	csp1	Protein PS1	95083856	119496120	0	0
T304IYVSSGNGADDFGK	304	318	P0C1D6	csp1	Protein PS1	6.85442e+06	14404402	0	0
TIYVS308SGNGADDFGK	304	318	P0C1D6	csp1	Protein PS1	16758111	11421512	0	0
TIYVSSGNGADDFGKEGS321VAIGPANAAGVGLEVISR	304	339	P0C1D6	csp1	Protein PS1	100563532500	62588057600	0	0
TIYVSSGNGADDFGKEGS321VAIGPANAAGVGLEVISRMTSQTFVDR	304	348	P0C1D6	csp1	Protein PS1	838787840	441423280	0	0
TIYVSSGNGADDFGKEGS321VAIGPANAAGVGLEVISRMTSQTFVDR	304	348	P0C1D6	csp1	Protein PS1	305181272	199569232	0	0
VISAEWATS103K	95	104	P0C1D6	csp1	Protein PS1	91513716	96233680	0	0
S2DEQNSGVGGTSRPTGK	2	18	H7C6C7	secE	Protein translocase subunit SecE	2.94926e+07	25563979	0	0		secE, Rv0638 (Protein translocase subunit SecE)	secE, DIP0430 (Protein translocase subunit SecE)	secE, MMAR_0971 (Protein translocase subunit SecE)
S2DEQNSGVGGTSRPTGKR	2	19	H7C6C7	secE	Protein translocase subunit SecE	2.94306e+06	2.58095e+06	0	0
GNADQTS401AW	395	403	Q8NMT9	lppS	Putative L,D-transpeptidase LppS	11847103	12754908	0	0
HIAPIAGAPAELVDATANPTFIPAPQPFTGSSIGGWALGS277S	238	278	Q8NRF6	Cgl1093	Putative peptidase Cgl1093	13982320	25183936	0	0	Yes		DIP0964 (Putative protease)
NVT40GSSTTSDSIVR	38	51	Q8NRF6	Cgl1093	Putative peptidase Cgl1093	94240706	82076770	0	0
NVTGS42STTSDSIVR	38	51	Q8NRF6	Cgl1093	Putative peptidase Cgl1093	1125297344	948541936	0	0
NVTGS42STTSDSIVRLHIGNTACTGTMITPTWAITAR	38	73	Q8NRF6	Cgl1093	Putative peptidase Cgl1093	54432804	73445656	0	0
IYAPFAGIVHYFVDEGDPVET23GMQLGTVETIKLEAPIMAPGPGIVAK	3	49	Q79VG3	Cgl1327	Pyruvate carboxylase, C-terminal domain/subunit	61661488	25538584	0	0
WGVAPTHAS48FVESIAK	40	55	Q8NMQ0	Cgl2516	SCP domain-containing protein	265424248	246973180	0	0	Yes
ALT44S45SGGVADSRAPEGGAK	42	60	Q8NQN5	Cgl1391	SGNH_hydro domain-containing protein	355839984	779430224	0	0	Yes		DIP0359 (Putative secreted hydrolase)
ALT44SS46GGVADSR	42	53	Q8NQN5	Cgl1391	SGNH_hydro domain-containing protein	16130691	90718820	0	0
ALT44SS46GGVADSRAPEGGAK	42	60	Q8NQN5	Cgl1391	SGNH_hydro domain-containing protein	136979004	520436756	0	0
ALT44SSGGVADSR	42	53	Q8NQN5	Cgl1391	SGNH_hydro domain-containing protein	275295880	329313048	0	0
ALTS45S46GGVADSR	42	53	Q8NQN5	Cgl1391	SGNH_hydro domain-containing protein	55373974	50901540	0	0
ALTS45S46GGVADSRAPEGGAK	42	60	Q8NQN5	Cgl1391	SGNH_hydro domain-containing protein	755233408	448963932	0	0
ALTS45SGGVADSR	42	53	Q8NQN5	Cgl1391	SGNH_hydro domain-containing protein	4402712580	3419271680	0	0
ALTSS46GGVADSR	42	53	Q8NQN5	Cgl1391	SGNH_hydro domain-containing protein	1442918840	3177830436	0	0
S227GSQVCVR	227	234	Q8NQN5	Cgl1391	SGNH_hydro domain-containing protein	548589616	788968080	0	0
S227GSQVCVRLGGTPLVK	227	242	Q8NQN5	Cgl1391	SGNH_hydro domain-containing protein	11307319	15441337	0	0
SGS229QVCVR	227	234	Q8NQN5	Cgl1391	SGNH_hydro domain-containing protein	670586624	618604320	0	0
VVVFGDS67HTSGTNAPFRTDER	61	81	Q8NQN5	Cgl1391	SGNH_hydro domain-containing protein	41358729	59360375	0	0
VVVFGDSHT69SGTNAPFRTDER	61	81	Q8NQN5	Cgl1391	SGNH_hydro domain-containing protein	58421276	75799678	0	0
VVVFGDSHTS70GTNAPFRTDER	61	81	Q8NQN5	Cgl1391	SGNH_hydro domain-containing protein	76223324	55821314	0	0
S2SGVRK	2	7	Q8NRS2	Cgl0973	SLT_2 domain-containing protein	37723738	40336596	0	0		Putative secreted protein (Probable conserved lipoprotein LpqU)	DIP0916 (Putative secreted protein)	lpqU, MMAR_4463 (Conserved lipoprotein LpqU)
SS3GVRK	2	7	Q8NRS2	Cgl0973	SLT_2 domain-containing protein	154528016	171479584	0	0
NT90IQDQLASIGPAALPVR	89	106	Q8NSV8	Cgl0559	Uncharacterized BCR	34117232	32659356	0	0	Yes	Rv1433 (Probable L,D-transpeptidase 3, LDT), ldtA, Rv0116c (L,D-transpeptidase 1)	DIP0544 (Putative secreted protein)	MMAR_3552 (Conserved hypothetical membrane protein)
NTIQDQLAS97IGPAALPVR	89	106	Q8NSV8	Cgl0559	Uncharacterized BCR	46782892	166660500	0	0
ESESPIVS231TVDPAAFGPTLDR	124	144	Q8NLT6	Cgl2851	Uncharacterized BCR, vancomycin resistance protein	18059066	31855622	0	0		fadD7, Rv0119 (Probable fatty-acid-CoA ligase FadD7)	DIP2171 (Putative exported protein)
VS516GSDCVPSTGAPGFTTSDTR	515	535	Q8NLT6	Cgl2851	Uncharacterized BCR, vancomycin resistance protein	49145834	20898582	0	0
S2DSAPTTHTK	2	11	Q8NPA2	Cgl1912	Uncharacterized membrane protein	2.92431e+06	3176965	0	0		Rv0987 (Uncharacterized ABC transporter permease protein Rv0987)	DIP0406 (Putative membrane protein)
GLT66SSAGIPDATAPEGGAK	64	82	Q8NSZ1	Cgl0524	Uncharacterized protein	53352316	160579580	0	0			DIP0359 (Putative secreted hydrolase)
GLTS67SAGIPDATAPEGGAK	64	82	Q8NSZ1	Cgl0524	Uncharacterized protein	130349860	182216680	0	0
TEVLRGLTS67SAGIPDATAPEGGAK	59	82	Q8NSZ1	Cgl0524	Uncharacterized protein	147553424	124217896	0	0
NTWT251GVNSNSTGIVGSAFALAGDEENYLK	248	276	Q8NSY0	Cgl0535	Uncharacterized protein	189706640	289517512	0	0	Yes	PE_PGRS52, Rv3388 (PE-PGRS family protein PE_PGRS52)		MMAR_0384 (PE family protein, PE4)
NTWTGVNSNSTGIVGS263AFALAGDEENYLK	248	276	Q8NSY0	Cgl0535	Uncharacterized protein	142285756	145348132	0	0
AAEQLVGSLNPTQQAALQGS226GLR	207	229	Q8NSL7	Cgl0651	Uncharacterized protein	781016144	892582240	0	0
AAEQLVGSLNPTQQAALQGS226GLRGAQLTEEQK	207	238	Q8NSL7	Cgl0651	Uncharacterized protein	761683664	811924208	0	0
KAAEQLVGSLNPTQQAALQGS226GLR	206	229	Q8NSL7	Cgl0651	Uncharacterized protein	481328912	663217056	0	0
KAAEQLVGSLNPTQQAALQGS226GLRGAQLTEEQK	206	238	Q8NSL7	Cgl0651	Uncharacterized protein	839718752	779384784	0	0
MTMSQVCAGRGDS289GAPLIADGR	277	298	Q8NS88	Cgl0791	Uncharacterized protein	13125253	59287865	0	0		Rv3668c (Possible protease)	DIP0743 (Uncharacterized protein)	MMAR_5156 (Conserved hypothetical protease)
ILGTLS279S	274	280	Q8NS47	Cgl0835	Uncharacterized protein	213527880	218911964	0	0			DIP0793 (Putative secreted protein)	MMAR_3963 (Conserved hypothetical secreted protein)
ILGTLS279S280	274	280	Q8NS47	Cgl0835	Uncharacterized protein	304229792	344247032	0	0
ILGTLSS280	274	280	Q8NS47	Cgl0835	Uncharacterized protein	458278512	499015216	0	0
DRPQGLSNLPYFGS46K	33	47	Q8NRW9	Cgl0922	Uncharacterized protein	1563455294	1599935044	0	0		fbpABC (Diacylglycerol acyltransferase/mycolyltransferase)	slpA, DIP0365 (Surface layer protein A)	fbpABC (Diacylglycerol acyltransferase/mycolyltransferase)
LTS50WGSSDATASSGIVTSALPQYTDPRYPLGK	48	79	Q8NRW9	Cgl0922	Uncharacterized protein	56778648	80765148	0	0
LTS50WGSSDATASSGIVTSALPQYTDPRYPLGKDDLPK	48	84	Q8NRW9	Cgl0922	Uncharacterized protein	460737504	336852480	0	0
LTSWGS53SDATASSGIVTSALPQYTDPR	48	74	Q8NRW9	Cgl0922	Uncharacterized protein	239904864	194332072	0	0
LTSWGS53SDATASSGIVTSALPQYTDPRYPLGK	48	79	Q8NRW9	Cgl0922	Uncharacterized protein	58271256	80210008	0	0
LTSWGS53SDATASSGIVTSALPQYTDPRYPLGKDDLPK	48	84	Q8NRW9	Cgl0922	Uncharacterized protein	1309243780	889666528	0	0
LTSWGSSDAT57ASSGIVTSALPQYTDPRYPLGKDDLPK	48	84	Q8NRW9	Cgl0922	Uncharacterized protein	533924768	678959040	0	0
LTSWGSSDATAS59SGIVTSALPQYTDPRYPLGKDDLPK	48	84	Q8NRW9	Cgl0922	Uncharacterized protein	379051680	543004496	0	0
LTSWGSSDATASS60GIVTSALPQYTDPR	48	74	Q8NRW9	Cgl0922	Uncharacterized protein	122488312	19283176	0	0
LTSWGSSDATASS60GIVTSALPQYTDPRYPLGKDDLPK	48	84	Q8NRW9	Cgl0922	Uncharacterized protein	359554272	189509488	0	0
QINAYSPS117MGR	110	120	Q8NRW9	Cgl0922	Uncharacterized protein	93606440	101969760	0	0
SIVGMS226MSGGSVLNFATHDPNFYSSVGSFSGCAETNSWMGR	221	261	Q8NRW9	Cgl0922	Uncharacterized protein	1223979328	527747840	0	0
SIVGMS226MSGGSVLNFATHDPNFYSSVGSFSGCAETNSWMGRR	221	262	Q8NRW9	Cgl0922	Uncharacterized protein	2963685130	1244933344	0	0
SIVGMS226MSGGSVLNFATHDPNFYSSVGSFSGCAETNSWMGRR	221	262	Q8NRW9	Cgl0922	Uncharacterized protein	172759252	12879635	0	0
SIVGMS226MSGGSVLNFATHDPNFYSSVGSFSGCAETNSWMGR	221	261	Q8NRW9	Cgl0922	Uncharacterized protein	221605736	22682050	0	0
SIVGMS226MSGGSVLNFATHDPNFYSSVGSFSGCAETNSWMGRR	221	262	Q8NRW9	Cgl0922	Uncharacterized protein	217045168	144533984	0	0
SIVGMS226MSGGSVLNFATHDPNFYSSVGSFSGCAETNSWMGRR	221	262	Q8NRW9	Cgl0922	Uncharacterized protein	622504704	199878480	0	0
DPSS138LQQR	135	142	Q8NQT2	Cgl1342	Uncharacterized protein	142288980	146203884	0	0
DPSS138LQQRQETR	135	146	Q8NQT2	Cgl1342	Uncharacterized protein	3.03323e+07	2.7962e+07	0	0
IGS221NGAER	219	226	Q8NQT2	Cgl1342	Uncharacterized protein	98663044	92606842	0	0
RDPS137SLQQR	134	142	Q8NQT2	Cgl1342	Uncharacterized protein	5.3912e+06	40178338	0	0
RDPS137SLQQRQETR	134	146	Q8NQT2	Cgl1342	Uncharacterized protein	22389557	52903458	0	0
RDPSS137LQQR	134	142	Q8NQT2	Cgl1342	Uncharacterized protein	460557960	513044624	0	0
RDPSS137LQQRQETR	134	146	Q8NQT2	Cgl1342	Uncharacterized protein	385179480	300226544	0	0
SIIAALKRDPS137SLQQR	127	142	Q8NQT2	Cgl1342	Uncharacterized protein	64169768	14236445	0	0
SIIAALKRDPSS138LQQR	127	142	Q8NQT2	Cgl1342	Uncharacterized protein	373273408	306521168	0	0
FADGSVVVSTLQVPIDANNS127LIQPR	108	132	Q8NPW5	Cgl1696	Uncharacterized protein	206926284	177762392	0	0
S133IVPGSIR	133	140	Q8NPW5	Cgl1696	Uncharacterized protein	30982080	146055228	0	0
S133IVPGSIRDCEEFFAQGHR	133	151	Q8NPW5	Cgl1696	Uncharacterized protein	1778299108	1609815582	0	0
S133IVPGSIRDCEEFFAQGHRFNTNCLAQK	133	160	Q8NPW5	Cgl1696	Uncharacterized protein	833476080	571752640	0	0
SIVPGS138IR	133	140	Q8NPW5	Cgl1696	Uncharacterized protein	98509960	118892478	0	0
SIVPGS138IRDCEEFFAQGHR	133	151	Q8NPW5	Cgl1696	Uncharacterized protein	210844480	1458709378	0	0
SIVPGS138IRDCEEFFAQGHRFNTNCLAQK	133	160	Q8NPW5	Cgl1696	Uncharacterized protein	447428144	386596120	0	0
ALSVISLGS124S	116	125	Q8NPJ6	Cgl1816	Uncharacterized protein	19205778	53778406	0	0
IS84NFTPSELEGFK	83	95	Q8NPI1	Cgl1831	Uncharacterized protein	28524458	119503226	0	0		esxD, Rv3891c (ESAT-6-like protein EsxD)
LGSS55GVFPK	52	60	Q8NPH6	Cgl1836	Uncharacterized protein	13757467	73310514	0	0			DIP0357 (Putative secreted bifunctional (Alpha-amylase and endo-alpha-glucosidase): starch degradation and integral membrane protein)
DSIQCQS409QSANIHVR	403	417	Q8NPH2	Cgl1840	Uncharacterized protein	3.54699e+07	16654744	0	0		Rv2721c (Possible conserved transmembrane alanine and glycine rich protein)	csp1, DIP2193 (Putative secreted antigen)	MMAR_1991 (Conserved transmembrane alanine and glycine rich protein)
DSIQCQSQS501ANIHVR	403	417	Q8NPH2	Cgl1840	Uncharacterized protein	196370904	172100608	0	0
KDSIQCQSQS501ANIHVR	402	417	Q8NPH2	Cgl1840	Uncharacterized protein	61793467	55707158	0	0
S420DGVGIRVPK	420	429	Q8NPH2	Cgl1840	Uncharacterized protein	9067094	2.80347e+07	0	0
SPVLDGFQVAS259INGLILDK	249	267	Q8NPH2	Cgl1840	Uncharacterized protein	34376400	25692790	0	0
TKS420DGVGIRVPK	418	429	Q8NPH2	Cgl1840	Uncharacterized protein	36329733	3.45852e+07	0	0
VEANS397LNAK	393	401	Q8NPH2	Cgl1840	Uncharacterized protein	310021424	367348096	0	0
VEANS397LNAKK	393	402	Q8NPH2	Cgl1840	Uncharacterized protein	549748176	508128384	0	0
VEANS397LNAKKDSIQCQSQSANIHVR	393	417	Q8NPH2	Cgl1840	Uncharacterized protein	8059475	22495584	0	0
VYRSPVLDGFQVAS259INGLILDK	246	267	Q8NPH2	Cgl1840	Uncharacterized protein	170925120	109284456	0	0
SS130LAYTINNTCTR	129	141	Q8NNT2	Cgl2105	Uncharacterized protein	168423368	87065224	0	0	Yes
ELVQDHSKS405DLMTLR	397	411	Q8NMM5	Cgl2546	Uncharacterized protein	73164846	57672857	0	0		Rv2721c (Possible conserved transmembrane alanine and glycine rich protein)	csp1, DIP2193 (Putative secreted antigen)	MMAR_1991 (Conserved transmembrane alanine and glycine rich protein)
ELVQDHSKS405DLMTLRASR	397	414	Q8NMM5	Cgl2546	Uncharacterized protein	36106872	14445028	0	0
IAQQQS419GSQAR	114	124	Q8NMM5	Cgl2546	Uncharacterized protein	5586826	22952474	0	0
IAQQQSGS421QAR	114	124	Q8NMM5	Cgl2546	Uncharacterized protein	107838800	125589234	0	0
KAEFS474GACAR	470	479	Q8NMM5	Cgl2546	Uncharacterized protein	5649901	20499986	0	0
S405DLMTLR	405	411	Q8NMM5	Cgl2546	Uncharacterized protein	12093571	74829239	0	0
SDRPDPDAYGRHDYCTLSPDS463YGPLGK	443	469	Q8NMM5	Cgl2546	Uncharacterized protein	8456353	7.97679e+06	0	0
GWNDLNNTLGPVLGAAT591GGETTVK	575	598	Q8NLQ0	Cgl2889	Uncharacterized protein	28554510	41105692	0	0	Yes	csp, Rv3811 (Peptidoglycan recognition protein family domain-containing protein)	DIP2207 (Conserved putative secreted protein)	MMAR_5375 (Conserved hypothetical secreted protein)
ITDVIPIVDTAINLT567GDNK	553	571	Q8NLQ0	Cgl2889	Uncharacterized protein	74451510	172190360	0	0
VAGFDPTGTDTHYSEGTS392YAK	375	395	Q8NLQ0	Cgl2889	Uncharacterized protein	90514060	79428734	0	0
YS397YGTR	396	401	Q8NLQ0	Cgl2889	Uncharacterized protein	6.48166e+06	2.40711e+07	0	0
YSYGT400R	396	401	Q8NLQ0	Cgl2889	Uncharacterized protein	5.76661e+06	2.32859e+07	0	0
LDS182FLK	180	185	Q8NQ03	Cgl1651	Uncharacterized protein Cgl1651/cg1859	3238845700	3688015040	0	0			DIP1364 (Putative membrane protein)	MMAR_5121 (PPE family protein)
T42AEDNT47PEAPGAS54TPLKLEQPGTITGVPGK	42	71	Q8NQ03	Cgl1651	Uncharacterized protein Cgl1651/cg1859	35303720	20967130	0	0

## Sheet: Table S9. Study 3 raw data
Table S9. LC-MS/MS Study 3 (DADPS) raw data.
Modified Peptide	Start	End	Protein	Protein ID	Gene	Protein Description	WT_P1	WT_P2	WT_P3	WT_P4	WT_NP1	WT_NP2	WT_NP3	delta Cmt1_NP1	delta Cmt1_NP2	delta Cmt1_NP3	delta Cmt1_P1	delta Cmt1_P2	delta Cmt1_P3
SVQDDSVPFFGS[251.1634]SLSS	264	279	sp|Q8NPJ0|AFTC_CORGL	Q8NPJ0	aftC	Alpha-(1->3)-arabinofuranosyltransferase	131910980	106898816	212427448	155370192	0	0	0	0	0	0	0	0	0
SVQDDSVPFFGSSLSS[251.1634]	264	279	sp|Q8NPJ0|AFTC_CORGL	Q8NPJ0	aftC	Alpha-(1->3)-arabinofuranosyltransferase	77943072	93952540	167202936	125460496	0	0	0	0	0	0	0	0	0
SVQDDSVPFFGSSLS[251.1634]S	264	279	sp|Q8NPJ0|AFTC_CORGL	Q8NPJ0	aftC	Alpha-(1->3)-arabinofuranosyltransferase	79119744	48230404	0	68104960	0	0	0	0	0	0	0	0	0
SVQDDSVPFFGSS[251.1634]LSS	264	279	sp|Q8NPJ0|AFTC_CORGL	Q8NPJ0	aftC	Alpha-(1->3)-arabinofuranosyltransferase	96122656	0	0	73176888	0	0	0	0	0	0	0	0	0
n[42.0106]TT[251.1634]ALEEQNAQQAATAGR	2	18	sp|P42464|ATPB_CORGL	P42464	atpD	ATP synthase subunit beta	0	0	22608242	0	0	0	0	0	0	0	0	0	0
YAAELHLVHWNT[251.1634]KYGDFGK	114	132	sp|P00918|CAH2_HUMAN	P00918	CA2	Carbonic anhydrase 2	0	0	0	0	0	0	0	0	0	0	0	15747583	0
M[15.9949]VGISLDVVM[15.9949]M[15.9949]GVMT[251.1634]SK	1	17	tr|Q8NUA5|Q8NUA5_CORGL	Q8NUA5	Cgl0034	Peptidyl-prolyl cis-trans isomerase	0	0	0	0	0	0	0	0	0	0	0	42538584	0
T[251.1634]RWIIVLIGFAVVVAAVILGIDRV	206	229	tr|Q8NUA4|Q8NUA4_CORGL	Q8NUA4	Cgl0035	Uncharacterized membrane protein (Homolog of Drosophila rhomboid)	0	0	0	0	0	428727264	0	0	0	414567008	547820220	1075629570	1560841860
YGT[251.1634]T[251.1634]PEGNLRM[15.9949]LTALKPVGPC[57.0214]LLITPWNFPLAMATR	133	168	tr|Q8NU89|Q8NU89_CORGL	Q8NU89	Cgl0051	NAD-dependent aldehyde dehydrogenases	131543624	0	0	0	0	0	0	0	0	0	0	0	0
SLPQS[251.1634]FQPR	435	443	tr|Q8NU24|Q8NU24_CORGL	Q8NU24	Cgl0125	Hypothetical membrane protein	205719152	100354740	170619936	64199224	0	0	0	0	0	0	0	0	0
VGHMKDLYRFVNGLWLDT[251.1634]HIIPDDR	45	69	tr|Q8NTZ7|Q8NTZ7_CORGL	Q8NTZ7	Cgl0155	Predicted metalloendopeptidase	0	0	56128832	0	0	0	0	0	0	0	0	0	0
IAEAAT[251.1634]SWGQR	321	331	tr|Q8NTD1|Q8NTD1_CORGL	Q8NTD1	Cgl0376	Uncharacterized membrane protein	76138904	0	0	48585772	0	0	0	0	0	0	0	0	0
SIAS[251.1634]IGDDIR	186	195	tr|Q8NTB8|Q8NTB8_CORGL	Q8NTB8	Cgl0389	ABC-type transporter, periplasmic component	76772328	0	0	0	0	0	0	0	0	0	0	0	0
GLTS[251.1634]SAGIPDATAPEGGAK	64	82	tr|Q8NSZ1|Q8NSZ1_CORGL	Q8NSZ1	Cgl0524	Uncharacterized protein	192761128	51412404	198714872	64014720	0	0	0	0	0	0	0	0	0
GLT[251.1634]SSAGIPDATAPEGGAK	64	82	tr|Q8NSZ1|Q8NSZ1_CORGL	Q8NSZ1	Cgl0524	Uncharacterized protein	0	46822132	80350872	58465388	0	0	0	0	0	0	0	0	0
NGC[57.0214]GKSSLLWALQGSGTRNQGS[251.1634]VQVLDEAAGFSWTDPK	326	363	tr|Q8NSY3|Q8NSY3_CORGL	Q8NSY3	Cgl0532	ABC-type transporter, duplicated ATPase component	0	0	0	0	0	0	1922631680	0	0	0	0	0	6934441000
NGC[57.0214]GKSSLLWALQGSGTRNQGSVQVLDEAAGFS[251.1634]WTDPK	326	363	tr|Q8NSY3|Q8NSY3_CORGL	Q8NSY3	Cgl0532	ABC-type transporter, duplicated ATPase component	0	0	0	0	0	0	0	0	0	1329632130	0	0	0
EGAWAT[251.1634]R	82	88	tr|Q8NSV8|Q8NSV8_CORGL	Q8NSV8	Cgl0559	Uncharacterized BCR	21743516	0	22414900	15259566	0	0	0	0	0	0	0	0	0
NT[251.1634]IQDQLASIGPAALPVR	89	106	tr|Q8NSV8|Q8NSV8_CORGL	Q8NSV8	Cgl0559	Uncharacterized BCR	0	0	89932120	61433860	0	0	0	0	0	0	0	0	0
NTIQDQLAS[251.1634]IGPAALPVR	89	106	tr|Q8NSV8|Q8NSV8_CORGL	Q8NSV8	Cgl0559	Uncharacterized BCR	0	0	176949856	60422752	0	0	0	0	0	0	0	0	0
FEPSVEES[251.1634]AEQK	59	70	tr|Q8NSQ2|Q8NSQ2_CORGL	Q8NSQ2	Cgl0616	Uncharacterized protein	0	0	0	0	0	0	115751520	0	0	0	0	0	0
SRM[15.9949]S[251.1634]T[251.1634]MGAAVPKFEPSVEESAEQK	47	70	tr|Q8NSQ2|Q8NSQ2_CORGL	Q8NSQ2	Cgl0616	Uncharacterized protein	0	0	0	0	0	0	0	0	116080376	0	0	0	0
SRM[15.9949]S[251.1634]TMGAAVPKFEPS[251.1634]VEESAEQK	47	70	tr|Q8NSQ2|Q8NSQ2_CORGL	Q8NSQ2	Cgl0616	Uncharacterized protein	0	0	0	0	0	128114600	0	0	0	0	0	0	0
LAGGS[251.1634]S[251.1634]QVSNLSSVPENLALPEIENSIDLER	35	65	tr|Q8NSP0|Q8NSP0_CORGL	Q8NSP0	Cgl0628	Bacterial lipocalin	220145400	78864168	143667056	123940352	0	0	0	0	0	0	0	0	0
LAGGS[251.1634]SQVSNLSSVPENLALPEIENSIDLER	35	65	tr|Q8NSP0|Q8NSP0_CORGL	Q8NSP0	Cgl0628	Bacterial lipocalin	1038776676	617725072	1363539070	981012124	0	0	0	0	0	0	350561600	142592048	254488224
LAGGSSQVSNLS[251.1634]SVPENLALPEIENSIDLER	35	65	tr|Q8NSP0|Q8NSP0_CORGL	Q8NSP0	Cgl0628	Bacterial lipocalin	226617952	82437496	249029840	116834200	0	0	0	0	0	0	0	0	0
S[251.1634]SGFILSR	165	172	tr|Q8NSP0|Q8NSP0_CORGL	Q8NSP0	Cgl0628	Bacterial lipocalin	131419944	85929640	182152288	107732304	0	0	0	0	0	0	0	0	0
VSFPGIPFQS[251.1634]EDNQANYR	129	146	tr|Q8NSP0|Q8NSP0_CORGL	Q8NSP0	Cgl0628	Bacterial lipocalin	67739408	28492640	114732644	120144996	0	0	0	0	0	0	0	0	0
LAGGSS[251.1634]QVSNLSSVPENLALPEIENSIDLER	35	65	tr|Q8NSP0|Q8NSP0_CORGL	Q8NSP0	Cgl0628	Bacterial lipocalin	709743040	0	822982780	527379328	0	0	0	0	0	0	0	202828880	0
LAGGSSQVS[251.1634]NLSSVPENLALPEIENSIDLER	35	65	tr|Q8NSP0|Q8NSP0_CORGL	Q8NSP0	Cgl0628	Bacterial lipocalin	129029040	0	110734936	96586512	0	0	0	0	0	0	0	0	0
SS[251.1634]GFILSR	165	172	tr|Q8NSP0|Q8NSP0_CORGL	Q8NSP0	Cgl0628	Bacterial lipocalin	138580736	0	0	101918536	0	0	0	0	0	0	0	0	0
T[251.1634]PQLSSDQWSHVR	173	185	tr|Q8NSP0|Q8NSP0_CORGL	Q8NSP0	Cgl0628	Bacterial lipocalin	33424626	0	30473544	0	0	0	0	0	0	0	0	0	0
TPQLSSDQWS[251.1634]HVR	173	185	tr|Q8NSP0|Q8NSP0_CORGL	Q8NSP0	Cgl0628	Bacterial lipocalin	0	22677610	53706380	0	0	0	0	0	0	0	0	0	0
VS[251.1634]FPGIPFQSEDNQANYR	129	146	tr|Q8NSP0|Q8NSP0_CORGL	Q8NSP0	Cgl0628	Bacterial lipocalin	58299536	0	53015492	0	0	0	0	0	0	0	0	0	0
VVS[251.1634]NASLK	121	128	tr|Q8NSP0|Q8NSP0_CORGL	Q8NSP0	Cgl0628	Bacterial lipocalin	17035370	0	23032256	0	0	0	0	0	0	0	0	0	0
LAGGSSQVSNLSS[251.1634]VPENLALPEIENSIDLER	35	65	tr|Q8NSP0|Q8NSP0_CORGL	Q8NSP0	Cgl0628	Bacterial lipocalin	0	92230280	0	0	0	0	0	0	0	0	0	0	0
AAEQLVGSLNPTQQAALQGS[251.1634]GLR	207	229	tr|Q8NSL7|Q8NSL7_CORGL	Q8NSL7	Cgl0651	Uncharacterized protein	223443600	167860384	221565552	128801824	0	0	0	0	0	0	0	0	0
GDS[251.1634]GAPLIADGR	287	298	tr|Q8NS88|Q8NS88_CORGL	Q8NS88	Cgl0791	Uncharacterized protein	41981688	0	0	0	0	0	0	0	0	0	0	0	0
ILGTLS[251.1634]S[251.1634]	274	280	tr|Q8NS47|Q8NS47_CORGL	Q8NS47	Cgl0835	Uncharacterized protein	144179184	97468512	0	225184816	0	0	0	0	0	0	0	0	0
LT[251.1634]SWGSSDATASSGIVTSALPQYTDPR	48	74	tr|Q8NRW9|Q8NRW9_CORGL	Q8NRW9	Cgl0922	Uncharacterized protein	52986392	0	74409456	0	0	0	0	0	0	0	0	0	0
LTS[251.1634]WGSSDATASSGIVTSALPQYTDPR	48	74	tr|Q8NRW9|Q8NRW9_CORGL	Q8NRW9	Cgl0922	Uncharacterized protein	0	33852964	119841728	0	0	0	0	0	0	0	0	0	0
LTSWGSSDATAS[251.1634]SGIVTSALPQYTDPR	48	74	tr|Q8NRW9|Q8NRW9_CORGL	Q8NRW9	Cgl0922	Uncharacterized protein	0	0	105713856	0	0	0	0	0	0	0	0	0	0
NVT[251.1634]GSSTTSDSIVR	38	51	sp|Q8NRF6|Y1093_CORGL	Q8NRF6	Cgl1093	Putative peptidase Cgl1093	101196376	27856340	53918596	34813740	0	0	0	0	0	0	0	0	0
NVTGS[251.1634]STTSDSIVR	38	51	sp|Q8NRF6|Y1093_CORGL	Q8NRF6	Cgl1093	Putative peptidase Cgl1093	1060608382	555485184	886014336	688850336	0	0	0	0	0	0	0	21490214	30896096
HIAPIAGAPAELVDATANPTFIPAPQPFTGSSIGGWALGS[251.1634]S	238	278	sp|Q8NRF6|Y1093_CORGL	Q8NRF6	Cgl1093	Putative peptidase Cgl1093	54854424	0	0	0	0	0	0	0	0	0	0	0	0
HIAPIAGAPAELVDATANPTFIPAPQPFTGSSIGGWALGSS[251.1634]	238	278	sp|Q8NRF6|Y1093_CORGL	Q8NRF6	Cgl1093	Putative peptidase Cgl1093	0	32564632	0	0	0	0	0	0	0	0	0	0	0
NVTGSS[251.1634]TTSDSIVR	38	51	sp|Q8NRF6|Y1093_CORGL	Q8NRF6	Cgl1093	Putative peptidase Cgl1093	0	0	0	0	0	0	0	0	0	0	0	23218298	31191838
TTLVNAMLEQS[251.1634]GVFS[251.1634]DHGEVADRVMDS[251.1634]GDLEK	20	51	tr|Q8NRF1|Q8NRF1_CORGL	Q8NRF1	Cgl1098	Predicted membrane GTPase involved in stress response	0	0	0	0	0	0	0	0	0	0	0	59341592	0
NGT[251.1634]GGAR	124	130	tr|Q8NR47|Q8NR47_CORGL	Q8NR47	Cgl1217	Lactoylglutathione lyase and related lyases	47859100	50744552	0	54507148	0	0	30432564	0	0	0	0	0	44722500
IANPIS[251.1634]C[57.0214]SPDTTIMDAAIK	162	180	tr|Q8NQY4|Q8NQY4_CORGL	Q8NQY4	Cgl1288	Predicted signal-transduction protein containing cAMP-binding and CBS domains	0	497288352	0	0	0	0	0	0	0	0	0	0	0
DAGRS[251.1634]FGYST[251.1634]M[15.9949]GPER	80	94	tr|Q8NQY4|Q8NQY4_CORGL	Q8NQY4	Cgl1288	Predicted signal-transduction protein containing cAMP-binding and CBS domains	0	0	0	0	0	25070624	24581520	0	0	0	0	0	0
SELGGET[251.1634]PYGLVHVNPMAEVRPVK	8	31	tr|Q8NQT9|Q8NQT9_CORGL	Q8NQT9	Cgl1336	Integrase	0	0	0	1549220990	0	0	0	0	0	0	0	0	0
DPS[251.1634]SLQQR	135	142	tr|Q8NQT2|Q8NQT2_CORGL	Q8NQT2	Cgl1342	Uncharacterized protein	77748268	21996634	79881104	31182218	0	0	0	0	0	0	0	0	0
DPSS[251.1634]LQQR	135	142	tr|Q8NQT2|Q8NQT2_CORGL	Q8NQT2	Cgl1342	Uncharacterized protein	1047901278	512234752	1159553952	859883584	0	0	0	0	0	0	0	0	0
IGS[251.1634]NGAER	219	226	tr|Q8NQT2|Q8NQT2_CORGL	Q8NQT2	Cgl1342	Uncharacterized protein	82262628	40607188	62676098	49659274	0	0	0	0	0	0	0	11223359	12004206
RDPSS[251.1634]LQQR	134	142	tr|Q8NQT2|Q8NQT2_CORGL	Q8NQT2	Cgl1342	Uncharacterized protein	249705736	98526564	223234120	235712456	0	0	0	0	0	0	0	0	0
RDPS[251.1634]SLQQR	134	142	tr|Q8NQT2|Q8NQT2_CORGL	Q8NQT2	Cgl1342	Uncharacterized protein	27543620	0	14061380	10469677	0	0	0	0	0	0	0	0	0
LAAQS[251.1634]DPYK	147	155	tr|Q8NQT2|Q8NQT2_CORGL	Q8NQT2	Cgl1342	Uncharacterized protein	15021671	0	0	0	0	0	0	0	0	0	0	0	0
MSLPVQPS[251.1634]K	1	9	tr|Q8NQR1|Q8NQR1_CORGL	Q8NQR1	Cgl1365	Permeases of the major facilitator superfamily	0	0	0	0	0	13703690	0	0	0	0	0	0	0
ALTS[251.1634]S[251.1634]GGVADSR	42	53	tr|Q8NQN5|Q8NQN5_CORGL	Q8NQN5	Cgl1391	SGNH_hydro domain-containing protein	571047248	296943240	558872672	424122288	0	0	0	0	0	0	0	0	0
ALTS[251.1634]SGGVADSR	42	53	tr|Q8NQN5|Q8NQN5_CORGL	Q8NQN5	Cgl1391	SGNH_hydro domain-containing protein	3597578170	4843827460	3040235260	6489499390	0	0	0	0	0	0	1936211010	2075063800	2295749830
ALTSS[251.1634]GGVADSR	42	53	tr|Q8NQN5|Q8NQN5_CORGL	Q8NQN5	Cgl1391	SGNH_hydro domain-containing protein	6408433410	3931235330	6964536830	4670939520	0	0	0	0	0	0	3258381570	3737386880	4263988090
S[251.1634]GSQVC[57.0214]VR	227	234	tr|Q8NQN5|Q8NQN5_CORGL	Q8NQN5	Cgl1391	SGNH_hydro domain-containing protein	13846194	7717030	75114868	10490845	0	0	0	0	0	0	0	0	0
SGS[251.1634]QVC[57.0214]VR	227	234	tr|Q8NQN5|Q8NQN5_CORGL	Q8NQN5	Cgl1391	SGNH_hydro domain-containing protein	122888544	84261688	135399232	108089552	0	0	0	0	0	0	18454216	0	0
ALT[251.1634]SS[251.1634]GGVADSR	42	53	tr|Q8NQN5|Q8NQN5_CORGL	Q8NQN5	Cgl1391	SGNH_hydro domain-containing protein	58184044	0	64602220	0	0	0	0	0	0	0	0	0	0
ALTSSGGVADS[251.1634]R	42	53	tr|Q8NQN5|Q8NQN5_CORGL	Q8NQN5	Cgl1391	SGNH_hydro domain-containing protein	12526202	0	32758394	0	0	0	0	0	0	0	0	0	0
ALT[251.1634]SSGGVADSR	42	53	tr|Q8NQN5|Q8NQN5_CORGL	Q8NQN5	Cgl1391	SGNH_hydro domain-containing protein	381873152	0	0	0	0	0	0	0	0	0	394288160	426853904	634758976
SVIT[251.1634]EYDS[251.1634]LLLDLDGTVYEGGR	2	23	tr|Q8NQM4|Q8NQM4_CORGL	Q8NQM4	Cgl1410	Predicted sugar phosphatases of the HAD superfamily	0	0	0	83645120	0	0	0	0	0	0	0	0	0
DGGVADS[251.1634]YGDYNK	496	508	tr|Q8NQA0|Q8NQA0_CORGL	Q8NQA0	Cgl1538	Cell wall-associated hydrolases (Invasion-associated proteins)	74177032	19954840	63969458	25342788	0	0	0	0	0	0	0	0	0
GLS[251.1634]GISGNGNSEDALDR	129	145	tr|Q8NQA0|Q8NQA0_CORGL	Q8NQA0	Cgl1538	Cell wall-associated hydrolases (Invasion-associated proteins)	659924096	386354304	551692240	401477040	0	0	0	0	0	0	440935680	637798368	739714544
FADGSVVVSTLQVPIDANNS[251.1634]LIQPR	108	132	tr|Q8NPW5|Q8NPW5_CORGL	Q8NPW5	Cgl1696	Uncharacterized protein	46512012	27700032	69412768	97019020	0	0	0	0	0	0	0	0	0
S[251.1634]IVPGSIR	133	140	tr|Q8NPW5|Q8NPW5_CORGL	Q8NPW5	Cgl1696	Uncharacterized protein	630851056	450751520	641998976	910468800	0	0	0	0	0	0	0	0	0
SIVPGS[251.1634]IR	133	140	tr|Q8NPW5|Q8NPW5_CORGL	Q8NPW5	Cgl1696	Uncharacterized protein	0	0	0	137103984	0	0	0	0	0	0	0	0	0
DLVDSSS[251.1634]	329	335	tr|Q8NPU7|Q8NPU7_CORGL	Q8NPU7	Cgl1714	Peptidase S1 domain-containing protein	167447576	47073068	117150816	60059704	0	0	0	0	0	0	0	0	0
DLVDS[251.1634]SS	329	335	tr|Q8NPU7|Q8NPU7_CORGL	Q8NPU7	Cgl1714	Peptidase S1 domain-containing protein	0	47099172	0	0	0	0	0	0	0	0	0	0	0
DLVDSS[251.1634]S	329	335	tr|Q8NPU7|Q8NPU7_CORGL	Q8NPU7	Cgl1714	Peptidase S1 domain-containing protein	0	0	0	57071588	0	0	0	0	0	0	0	0	0
SASVSGLYSVAVPMVESS[251.1634]S[251.1634]ELRLSMIIGM[15.9949]RM[15.9949]WLS	75	108	tr|Q8NPP8|Q8NPP8_CORGL	Q8NPP8	Cgl1763	Uncharacterized protein	0	2460860420	0	3653031170	0	0	0	0	246008160	0	0	0	0
SASVSGLYS[251.1634]VAVPM[15.9949]VES[251.1634]SSELRLSMIIGMRM[15.9949]WLS	75	108	tr|Q8NPP8|Q8NPP8_CORGL	Q8NPP8	Cgl1763	Uncharacterized protein	3167845890	0	0	0	0	0	0	0	0	0	0	0	0
SASVSGLYSVAVPM[15.9949]VES[251.1634]S[251.1634]SELRLSMIIGMRM[15.9949]WLS	75	108	tr|Q8NPP8|Q8NPP8_CORGL	Q8NPP8	Cgl1763	Uncharacterized protein	2725268220	0	0	0	0	0	0	0	0	0	0	0	0
SASVSGLYSVAVPMVESS[251.1634]S[251.1634]ELRLSM[15.9949]IIGMRM[15.9949]WLS	75	108	tr|Q8NPP8|Q8NPP8_CORGL	Q8NPP8	Cgl1763	Uncharacterized protein	0	0	0	3644587260	0	0	0	0	0	0	5866331600	0	0
SASVSGLYSVAVPM[15.9949]VES[251.1634]SSELRLS[251.1634]MIIGMRM[15.9949]WLS	75	108	tr|Q8NPP8|Q8NPP8_CORGL	Q8NPP8	Cgl1763	Uncharacterized protein	0	0	0	0	0	0	0	0	0	0	5029991900	0	0
VEANS[251.1634]LNAK	393	401	tr|Q8NPH2|Q8NPH2_CORGL	Q8NPH2	Cgl1840	Uncharacterized protein	1311667970	635604672	998516610	758061440	0	0	0	0	0	0	0	0	18370802
S[251.1634]DGVGIR	420	426	tr|Q8NPH2|Q8NPH2_CORGL	Q8NPH2	Cgl1840	Uncharacterized protein	18692390	0	0	0	0	0	0	0	0	0	0	0	0
EWYS[251.1634]DTIQDGK	123	133	tr|Q8NPC3|Q8NPC3_CORGL	Q8NPC3	Cgl1891	Uncharacterized protein	144194032	0	161673744	168192080	196472944	196561152	0	0	316151104	233302336	123806816	249197632	0
EWYSDT[251.1634]IQDGK	123	133	tr|Q8NPC3|Q8NPC3_CORGL	Q8NPC3	Cgl1891	Uncharacterized protein	146323296	126745080	0	0	211094800	0	239799504	331598144	303160448	0	0	0	0
GVLDLGSIQVPLPQNS[251.1634]EVQVEM[15.9949]GEQGPR	96	123	tr|Q8NPB0|Q8NPB0_CORGL	Q8NPB0	Cgl1904	Uncharacterized protein	0	0	0	0	0	0	0	0	0	0	0	0	223777376
DLAVLDREGIVHRVHGGAVAT[251.1634]QSFQTTELS[251.1634]LDT[251.1634]R	39	72	tr|Q8NP85|Q8NP85_CORGL	Q8NP85	Cgl1931	Transcriptional regulators of sugar metabolism	0	0	0	0	0	0	0	0	0	0	99508608	0	0
S[251.1634]VVNDGTAR	534	542	tr|Q8NP18|Q8NP18_CORGL	Q8NP18	Cgl2008	Cell division protein FtsI/penicillin-binding protein 2	38259064	20050356	48767988	34112560	0	0	0	0	0	0	0	0	0
GES[251.1634]VYMPAGIADM[15.9949]T[251.1634]DS[251.1634]LLGWASQTELDLNQR	3	33	tr|Q8NNW6|Q8NNW6_CORGL	Q8NNW6	Cgl2064	Uncharacterized protein	0	0	0	65828580	0	0	0	0	0	0	0	0	0
GES[251.1634]VYMPAGIADMTDSLLGWAS[251.1634]QT[251.1634]ELDLNQR	3	33	tr|Q8NNW6|Q8NNW6_CORGL	Q8NNW6	Cgl2064	Uncharacterized protein	0	0	0	0	0	0	0	0	0	228193280	0	0	0
GESVYMPAGIADMT[251.1634]DS[251.1634]LLGWASQT[251.1634]ELDLNQR	3	33	tr|Q8NNW6|Q8NNW6_CORGL	Q8NNW6	Cgl2064	Uncharacterized protein	0	0	0	0	0	0	0	295886208	0	0	0	0	0
GS[251.1634]EQNLQIRPAR	104	115	tr|Q8NN56|Q8NN56_CORGL	Q8NN56	Cgl2353	PE-PPE domain-containing protein	115687616	75994964	122321736	97575848	0	0	0	0	0	0	0	0	0
ESTGES[251.1634]LM[15.9949]K	145	153	tr|Q8NN56|Q8NN56_CORGL	Q8NN56	Cgl2353	PE-PPE domain-containing protein	14340455	7698631	10971065	0	0	0	0	0	0	0	0	0	0
DQYLGTLHIANPAQQVDDPTLVGHEVTTGGLAS[251.1634]SVEPVEDNPFK	232	275	tr|Q8NN56|Q8NN56_CORGL	Q8NN56	Cgl2353	PE-PPE domain-containing protein	0	0	0	52629140	0	0	0	0	0	0	0	0	0
DNVIS[251.1634]AIDRFES[251.1634]AT[251.1634]GC[57.0214]TPK	190	208	tr|Q8NN56|Q8NN56_CORGL	Q8NN56	Cgl2353	PE-PPE domain-containing protein	0	0	0	0	0	88402240	0	0	0	0	0	0	0
DNVIS[251.1634]AIDRFES[251.1634]ATGC[57.0214]T[251.1634]PK	190	208	tr|Q8NN56|Q8NN56_CORGL	Q8NN56	Cgl2353	PE-PPE domain-containing protein	0	0	0	0	0	63040064	0	37833636	0	0	0	0	0
VVTAASGS[251.1634]YEQTLK	64	77	tr|Q8NMV3|Q8NMV3_CORGL	Q8NMV3	Cgl2461	ABC-type transporter, periplasmic component	96990628	25245016	56180396	41353784	0	0	0	0	0	0	0	0	0
IAQQQS[251.1634]GSQAR	114	124	tr|Q8NMM5|Q8NMM5_CORGL	Q8NMM5	Cgl2546	Uncharacterized protein	4.34125e+07	19371472	3.42837e+07	2.62435e+07	0	0	0	0	0	0	0	8360205	0
IAQQQSGS[251.1634]QAR	114	124	tr|Q8NMM5|Q8NMM5_CORGL	Q8NMM5	Cgl2546	Uncharacterized protein	40585324	21181416	59048130	26246142	0	0	0	0	0	0	12139288	10806155	13517741
AVT[251.1634]SSGK	555	561	tr|Q8NMG1|Q8NMG1_CORGL	Q8NMG1	Cgl2614	Hypothetical membrane protein	5861710	0	0	0	0	0	0	0	0	0	0	0	0
AVTS[251.1634]SGK	555	561	tr|Q8NMG1|Q8NMG1_CORGL	Q8NMG1	Cgl2614	Hypothetical membrane protein	6575239	0	0	0	0	0	0	0	0	0	0	0	0
T[251.1634]GKPVVLVPLGNGLHAGHIALIRAAKR	27	53	tr|Q8NM91|Q8NM91_CORGL	Q8NM91	Cgl2688	Pantoate--beta-alanine ligase	0	0	0	0	0	0	144951312	0	0	0	0	0	0
WQGNPIEPWS[251.1634]NS	1284	1295	tr|Q8NM67|Q8NM67_CORGL	Q8NM67	Cgl2712	Non-ribosomal peptide synthetase modules and related proteins	0	0	0	0	0	0	13538545	0	0	0	20524790	0	0
GGS[251.1634]ISLNDGTK	226	236	tr|Q8NM22|Q8NM22_CORGL	Q8NM22	Cgl2760	Hypothetical membrane protein	85342992	25323890	56163684	31046802	0	0	0	0	0	0	0	0	0
AWIGGIPS[251.1634]GGM[15.9949]SIADSQDEIFSIASESTR	156	184	tr|Q8NM22|Q8NM22_CORGL	Q8NM22	Cgl2760	Hypothetical membrane protein	0	0	49872320	45331908	0	0	0	0	0	0	0	0	0
S[251.1634]THLNTR	6	12	tr|Q8NLT8|Q8NLT8_CORGL	Q8NLT8	Cgl2849	Uncharacterized protein	52555048	41472980	56256284	56659644	91765256	0	75889992	0	73589728	0	0	37969760	0
LFGSLSS[251.1634]	251	257	tr|Q8NLT7|Q8NLT7_CORGL	Q8NLT7	Cgl2850	HtaA domain-containing protein	0	0	0	0	0	0	0	0	0	0	380667936	311706232	493647664
SSQASQSNGSGGS[251.1634]TAR	54	69	tr|Q8NLR4|Q8NLR4_CORGL	Q8NLR4	Cgl2874	DUF732 domain-containing protein	6754755	0	0	0	0	0	0	0	0	0	0	0	0
ITDVIPIVDTAINLT[251.1634]GDNK	553	571	tr|Q8NLQ0|Q8NLQ0_CORGL	Q8NLQ0	Cgl2889	Uncharacterized protein	54140280	0	0	0	0	0	0	0	0	0	0	0	0
VAGFDPTGTDTHYSEGT[251.1634]SYAK	375	395	tr|Q8NLQ0|Q8NLQ0_CORGL	Q8NLQ0	Cgl2889	Uncharacterized protein	19749168	0	0	0	0	0	0	0	0	0	0	0	0
AVLS[251.1634]GGPR	268	275	tr|Q8NLM9|Q8NLM9_CORGL	Q8NLM9	Cgl2912	Uncharacterized protein	730747260	346508960	498091680	375454752	0	0	0	0	0	0	109554280	0	0
AQQEVFAVS[251.1634]QK	211	221	tr|Q8NLG2|Q8NLG2_CORGL	Q8NLG2	Cgl2980	Replicative DNA helicase	0	0	0	16137448	0	0	0	0	0	0	0	0	0
DIWGS[251.1634]SK	50	56	tr|Q8NLC7|Q8NLC7_CORGL	Q8NLC7	Cgl3015	Hypothetical membrane protein	1349135040	471959776	720004832	508137280	0	0	0	0	0	0	0	0	0
FEGLNQQVQS[251.1634]IAM[15.9949]AETVVTGGIIEAATNK	287	315	tr|Q8NTG4|Q8NTG4_CORGL	Q8NTG4	cmt1	Cmt1	38249779200	21996434500	36323145700	34253111300	0	0	0	0	0	0	0	0	0
FEGLNQQVQS[251.1634]IAMAETVVTGGIIEAATNK	287	315	tr|Q8NTG4|Q8NTG4_CORGL	Q8NTG4	cmt1	Cmt1	25233699900	11217132600	25489552400	16640706600	0	0	0	0	0	0	0	0	0
GTELYVSNASGLAGEWES[251.1634]VDSPR	264	286	tr|Q8NTG4|Q8NTG4_CORGL	Q8NTG4	cmt1	Cmt1	4857439740	1789075970	4341441540	2070837440	0	0	0	0	0	0	0	0	0
GTELYVSNASGLAGEWESVDS[251.1634]PR	264	286	tr|Q8NTG4|Q8NTG4_CORGL	Q8NTG4	cmt1	Cmt1	847685570	128119464	0	507419136	0	0	0	0	0	0	0	0	0
FEGLNQQVQSIAM[15.9949]AETVVT[251.1634]GGIIEAATNK	287	315	tr|Q8NTG4|Q8NTG4_CORGL	Q8NTG4	cmt1	Cmt1	335171904	0	0	191628288	0	0	0	0	0	0	0	0	0
FEGLNQQVQSIAM[15.9949]AETVVTGGIIEAAT[251.1634]NK	287	315	tr|Q8NTG4|Q8NTG4_CORGL	Q8NTG4	cmt1	Cmt1	0	158880848	35069348	0	0	0	0	0	0	0	0	0	0
LDSAGIPADWNLRPT[251.1634]GTHSWGWWQDDLR	324	351	tr|Q8NTG4|Q8NTG4_CORGL	Q8NTG4	cmt1	Cmt1	55778384	0	0	0	0	0	0	0	0	0	0	0	0
AT[251.1634]EYS[251.1634]NAWLVDTNAAR	97	112	tr|Q8NLR1|Q8NLR1_CORGL	Q8NLR1	cmt2	Cmt2	1071753760	550946976	1086286850	735579840	0	0	0	0	0	0	0	0	0
AT[251.1634]EYSNAWLVDTNAAR	97	112	tr|Q8NLR1|Q8NLR1_CORGL	Q8NLR1	cmt2	Cmt2	15863966200	8425463530	15601505700	10086058980	0	0	0	0	0	0	928558976	749025472	1154532510
ATEYS[251.1634]NAWLVDTNAAR	97	112	tr|Q8NLR1|Q8NLR1_CORGL	Q8NLR1	cmt2	Cmt2	6797142520	4220542720	7969041960	4211350530	0	0	0	0	0	0	271266208	232950048	0
LAM[15.9949]LDT[251.1634]GGFNVNAM[15.9949]YGSIINPR	220	241	tr|Q8NLR1|Q8NLR1_CORGL	Q8NLR1	cmt2	Cmt2	815581056	216978848	657706656	285471168	0	0	0	0	0	0	138766848	123135328	479951968
LAM[15.9949]LDT[251.1634]GGFNVNAMYGSIINPR	220	241	tr|Q8NLR1|Q8NLR1_CORGL	Q8NLR1	cmt2	Cmt2	1878090302	515085824	874873728	737003040	0	0	0	0	0	0	230008992	137518772	173887232
LAM[15.9949]LDTGGFNVNAM[15.9949]YGS[251.1634]IINPR	220	241	tr|Q8NLR1|Q8NLR1_CORGL	Q8NLR1	cmt2	Cmt2	1556648000	718861888	1335850050	1212928164	0	0	0	0	0	0	0	0	0
LAM[15.9949]LDTGGFNVNAMYGS[251.1634]IINPR	220	241	tr|Q8NLR1|Q8NLR1_CORGL	Q8NLR1	cmt2	Cmt2	1727887874	560468768	1456494080	1411361148	0	0	0	0	0	0	0	0	0
LAMLDT[251.1634]GGFNVNAM[15.9949]YGSIINPR	220	241	tr|Q8NLR1|Q8NLR1_CORGL	Q8NLR1	cmt2	Cmt2	1005630400	271890304	426560896	414939008	0	0	0	0	0	0	0	0	0
LAMLDT[251.1634]GGFNVNAMYGSIINPR	220	241	tr|Q8NLR1|Q8NLR1_CORGL	Q8NLR1	cmt2	Cmt2	999366400	396338472	311855792	573368608	0	0	0	0	0	0	0	0	0
LAMLDTGGFNVNAM[15.9949]YGS[251.1634]IINPR	220	241	tr|Q8NLR1|Q8NLR1_CORGL	Q8NLR1	cmt2	Cmt2	678105360	168193088	533920848	294880736	0	0	0	0	0	0	0	0	0
LAMLDTGGFNVNAMYGS[251.1634]IINPR	220	241	tr|Q8NLR1|Q8NLR1_CORGL	Q8NLR1	cmt2	Cmt2	995772572	417916464	598672640	505406656	0	0	0	0	0	0	0	0	0
NNNS[251.1634]IGGLSM[15.9949]GGTAALNLAAK	172	192	tr|Q8NLR1|Q8NLR1_CORGL	Q8NLR1	cmt2	Cmt2	650686144	688303824	853124160	436745216	0	0	0	0	0	0	191789824	350173328	324353244
NNNS[251.1634]IGGLSMGGTAALNLAAK	172	192	tr|Q8NLR1|Q8NLR1_CORGL	Q8NLR1	cmt2	Cmt2	3.64837e+06	144079600	241689712	74403109	0	0	0	0	0	0	0	86810936	73496048
NNNSIGGLS[251.1634]M[15.9949]GGTAALNLAAK	172	192	tr|Q8NLR1|Q8NLR1_CORGL	Q8NLR1	cmt2	Cmt2	109268259000	3258114820	3365165320	34864212340	0	0	0	0	0	0	13806673900	15402073600	19303578100
NNNSIGGLS[251.1634]M[15.9949]GGTAALNLAAKHPDQFR	172	198	tr|Q8NLR1|Q8NLR1_CORGL	Q8NLR1	cmt2	Cmt2	1583375610	1359913920	1393294980	1455690630	0	0	0	0	0	0	0	0	0
NNNSIGGLS[251.1634]MGGTAALNLAAK	172	192	tr|Q8NLR1|Q8NLR1_CORGL	Q8NLR1	cmt2	Cmt2	192806027000	106534867000	108090327000	109926867000	0	0	0	0	0	0	3442117630	2567850240	4180411010
NNNSIGGLS[251.1634]MGGTAALNLAAKHPDQFR	172	198	tr|Q8NLR1|Q8NLR1_CORGL	Q8NLR1	cmt2	Cmt2	3795175680	1751312890	3585378300	1570093050	0	0	0	0	0	0	0	0	0
QAM[15.9949]SWS[251.1634]GYLNTTAPGMQTLLR	199	219	tr|Q8NLR1|Q8NLR1_CORGL	Q8NLR1	cmt2	Cmt2	127866416	88811492	73887536	56728252	0	0	0	0	0	0	0	0	0
NNNS[251.1634]IGGLSM[15.9949]GGTAALNLAAKHPDQFR	172	198	tr|Q8NLR1|Q8NLR1_CORGL	Q8NLR1	cmt2	Cmt2	702318530	0	507372736	0	0	0	0	0	0	0	0	0	0
ATEYS[251.1634]NAWLVDT[251.1634]NAAR	97	112	tr|Q8NLR1|Q8NLR1_CORGL	Q8NLR1	cmt2	Cmt2	403401504	0	0	0	0	0	0	0	0	0	0	0	0
QAM[15.9949]S[251.1634]WSGYLNTTAPGM[15.9949]QTLLR	199	219	tr|Q8NLR1|Q8NLR1_CORGL	Q8NLR1	cmt2	Cmt2	0	0	57176104	0	0	0	0	0	0	0	0	0	0
QAM[15.9949]S[251.1634]WSGYLNTTAPGMQTLLR	199	219	tr|Q8NLR1|Q8NLR1_CORGL	Q8NLR1	cmt2	Cmt2	0	0	0	60494880	0	0	0	0	0	0	0	0	0
QAM[15.9949]SWS[251.1634]GYLNTTAPGM[15.9949]QTLLR	199	219	tr|Q8NLR1|Q8NLR1_CORGL	Q8NLR1	cmt2	Cmt2	45761932	0	0	0	0	0	0	0	0	0	0	0	0
QAMS[251.1634]WSGYLNTTAPGM[15.9949]QTLLR	199	219	tr|Q8NLR1|Q8NLR1_CORGL	Q8NLR1	cmt2	Cmt2	54899860	0	0	0	0	0	0	0	0	0	0	0	0
AITGIS[251.1634]M[15.9949]GGTAAVNIATHHPDM[15.9949]FK	221	244	sp|P0C1D6|CSP1_CORGL	P0C1D6	csp1	Protein PS1	1527160190	754802528	1360421700	1230058430	0	0	0	0	0	0	4176972420	4997957890	5411256450
AITGIS[251.1634]MGGTAAVNIATHHPDM[15.9949]FK	221	244	sp|P0C1D6|CSP1_CORGL	P0C1D6	csp1	Protein PS1	453275584	88054456	485259440	126585320	0	0	0	0	0	0	624013184	488848256	209939680
AITGIS[251.1634]MGGTAAVNIATHHPDMFK	221	244	sp|P0C1D6|CSP1_CORGL	P0C1D6	csp1	Protein PS1	324961520	128865760	252620736	75297408	0	0	0	0	0	0	0	0	0
DWYS[251.1634]SPNR	129	136	sp|P0C1D6|CSP1_CORGL	P0C1D6	csp1	Protein PS1	114812628	23580410	39005420	26946556	0	0	0	0	0	0	0	0	0
EGS[251.1634]VAIGPANAAGVGLEVISR	319	339	sp|P0C1D6|CSP1_CORGL	P0C1D6	csp1	Protein PS1	57913999400	34124667900	2297223100	39038937100	0	0	0	0	0	0	18470918100	20241351600	26817636800
NAIVVLPVGGES[251.1634]SFYSDWEGPNNGK	170	194	sp|P0C1D6|CSP1_CORGL	P0C1D6	csp1	Protein PS1	361651456	205403608	275504888	173469760	0	0	0	0	0	0	154842624	43717576	82294936
TIYVSSGNGADDFGKEGS[251.1634]VAIGPANAAGVGLEVISR	304	339	sp|P0C1D6|CSP1_CORGL	P0C1D6	csp1	Protein PS1	21519938500	11621749800	17346181600	12698082300	0	0	0	0	0	0	1934369470	2710496450	2598122500
AITGIS[251.1634]M[15.9949]GGTAAVNIATHHPDMFK	221	244	sp|P0C1D6|CSP1_CORGL	P0C1D6	csp1	Protein PS1	0	209865808	500155392	226259264	0	0	0	0	0	0	0	233379856	362067712
GS[251.1634]LGYPTGAAVEYNGGLR	516	533	sp|P0C1D6|CSP1_CORGL	P0C1D6	csp1	Protein PS1	136157152	0	142300304	92245280	0	0	0	0	0	0	0	0	0
TIYVS[251.1634]SGNGADDFGKEGSVAIGPANAAGVGLEVISR	304	339	sp|P0C1D6|CSP1_CORGL	P0C1D6	csp1	Protein PS1	5086032552	11218021	3488712526	0	0	0	0	0	0	0	823907460	1204312190	3139763200
VISAEWATS[251.1634]K	95	104	sp|P0C1D6|CSP1_CORGL	P0C1D6	csp1	Protein PS1	62325160	0	69172232	31832134	0	0	0	0	0	0	0	0	0
DWYSS[251.1634]PNR	129	136	sp|P0C1D6|CSP1_CORGL	P0C1D6	csp1	Protein PS1	28347450	0	23901864	0	0	0	0	0	0	0	0	0	0
AITGISMGGT[251.1634]AAVNIATHHPDM[15.9949]FK	221	244	sp|P0C1D6|CSP1_CORGL	P0C1D6	csp1	Protein PS1	158232128	0	0	0	0	0	0	0	0	0	0	116934832	0
NAIVVLPVGGESS[251.1634]FYSDWEGPNNGK	170	194	sp|P0C1D6|CSP1_CORGL	P0C1D6	csp1	Protein PS1	128421216	0	0	0	0	0	0	0	0	0	0	0	0
T[251.1634]IYVSSGNGADDFGKEGSVAIGPANAAGVGLEVISR	304	339	sp|P0C1D6|CSP1_CORGL	P0C1D6	csp1	Protein PS1	22738018	0	0	0	0	0	0	0	0	0	0	757904060	0
ARPLVRHT[251.1634]VS[251.1634]NR	87	98	sp|Q8NQ66|COXX_CORGL	Q8NQ66	ctaB	Protoheme IX farnesyltransferase	0	0	0	0	0	0	0	0	0	0	38798820	0	0
KDPSGDNPIHGNS[251.1634]K	189	202	sp|Q8NNK2|COX2_CORGL	Q8NNK2	ctaC	Cytochrome c oxidase subunit 2	56320696	26233621	49404364	34631729	0	0	0	0	0	0	0	0	0
S[251.1634]DVSYLEFNR	203	212	sp|Q8NNK2|COX2_CORGL	Q8NNK2	ctaC	Cytochrome c oxidase subunit 2	99044392	130129944	240666328	75815776	0	0	0	0	0	0	0	0	0
SDVS[251.1634]YLEFNR	203	212	sp|Q8NNK2|COX2_CORGL	Q8NNK2	ctaC	Cytochrome c oxidase subunit 2	1052427076	610130880	1282532480	785809632	0	0	0	0	0	0	127015288	326524864	248828400
DS[251.1634]NPDATNAQALEHIGQAPYATSTSPFVSDR	316	346	sp|Q8NNK2|COX2_CORGL	Q8NNK2	ctaC	Cytochrome c oxidase subunit 2	0	0	0	68484264	0	0	0	0	0	0	0	0	0
DSNPDATNAQALEHIGQAPYAT[251.1634]STSPFVSDR	316	346	sp|Q8NNK2|COX2_CORGL	Q8NNK2	ctaC	Cytochrome c oxidase subunit 2	0	0	83820904	0	0	0	0	0	0	0	0	0	0
DSNPDATNAQALEHIGQAPYATS[251.1634]TSPFVSDR	316	346	sp|Q8NNK2|COX2_CORGL	Q8NNK2	ctaC	Cytochrome c oxidase subunit 2	0	0	111060784	0	0	0	0	0	0	0	0	0	0
SQTDLAS[251.1634]KPMSVYEVHLGSWR	243	263	sp|Q8NR40|GLGB_CORGL	Q8NR40	glgB	1,4-alpha-glucan branching enzyme GlgB	0	0	0	0	0	0	0	0	0	0	167089792	0	0
ESPS[251.1634]AQR	95	101	sp|P48242|GLUB_CORGL	P48242	gluB	Glutamate-binding protein	6960386	0	0	0	0	0	0	0	0	0	0	0	0
M[15.9949]AQPWS[251.1634]M[15.9949]R	96	103	tr|Q8NUC6|Q8NUC6_CORGL	Q8NUC6	gyrA	DNA gyrase subunit A	0	0	0	34557657000	0	0	0	0	0	0	0	0	0
M[15.9949]QEHYGS[251.1634]S[251.1634]GS[251.1634]DK	47	58	sp|Q8NP40|IF2_CORGL	Q8NP40	infB	Translation initiation factor IF-2	0	0	0	0	0	0	0	0	0	0	50256432	0	0
VENAQT[251.1634]ENEDASITAELIHNGK	501	522	sp|P42455|LEU1_CORGL	P42455	leuA	2-isopropylmalate synthase	0	0	0	0	0	0	0	0	0	0	0	0	317510560
HTLALT[251.1634]NR	320	327	sp|Q8NTB0|MURB2_CORGL	Q8NTB0	murB2	UDP-N-acetylenolpyruvoylglucosamine reductase 2	0	0	0	0	0	0	0	0	0	0	41777388	0	0
SEATSWAVLGQMGELGDDAS[251.1634]EAHAELGAELAK	389	420	tr|Q8NNN1|Q8NNN1_CORGL	Q8NNN1	murF	UDP-N-acetylmuramoyl-tripeptide--D-alanyl-D-alanine ligase	0	0	82306080	0	0	0	0	0	0	0	0	0	0
GGALS[251.1634]SGK	187	194	sp|Q8NNK5|QCRC_CORGL	Q8NNK5	qcrC	Cytochrome bc1 complex cytochrome c subunit	47182040	26321659	31725742	11240207	0	0	0	0	0	0	0	0	0
GGALSS[251.1634]GK	187	194	sp|Q8NNK5|QCRC_CORGL	Q8NNK5	qcrC	Cytochrome bc1 complex cytochrome c subunit	41812092	28133787	27367108	30667147	0	0	0	0	0	0	0	0	0
AKS[251.1634]GSVADR	55	63	sp|Q8NSV1|RL17_CORGL	Q8NSV1	rplQ	50S ribosomal protein L17	0	0	0	0	0	0	0	0	7.27831e+06	0	0	0	0
STNLPQVLGGLGVAIIS[251.1634]TSQGLLTDR	91	116	sp|Q8NSX8|RS8_CORGL	Q8NSX8	rpsH	30S ribosomal protein S8	0	0	110253952	62068824	0	0	0	0	0	0	0	0	0
RT[251.1634]AS[251.1634]LAAALGVEIK	39	52	tr|Q8NRZ5|Q8NRZ5_CORGL	Q8NRZ5	rsmI	Ribosomal RNA small subunit methyltransferase I	0	0	0	0	0	0	0	0	0	0	295758976	0	0
TSEVEWS[251.1634]DLC[57.0214]R	204	214	sp|Q8NPZ0|SYT_CORGL	Q8NPZ0	thrS	Threonine--tRNA ligase	0	37884252	0	0	0	0	0	0	0	0	0	0	0

## Sheet: Table S10. Study 3 curated data
Table S10. LC-MS/MS Study 3 (DADPS) curated data. The list is curated from the raw data from Table S9, which was filtered for modified peptides that were detected in at least 3 of 4 O-AlkTMM-treated Cg WT replicates and absent in at least 2 of 3 replicates of the negative controls, including O-AlkTMM-treated Cg Δcmt1 and untreated WT or Δcmt1
																			Identified as potentially mycomembrane-associated	Percentage identity and E-value cut-off for orthologs are 21% and 0.1, respectively.
Modified peptidea	Start	End	UniProt ID	Gene	Protein description	WT_P1	WT_P2	WT_P3	WT_P4	WT_NP1	WT_NP2	WT_NP3	delta Cmt1_NP1	delta Cmt1_NP2	delta Cmt1_NP3	delta Cmt1_P1	delta Cmt1_P2	delta Cmt1_P3	Marchand et al. J Bacteriol. 2012 (DOI: 10.1128/JB.06138-11)	Mycobacterium tuberculosis orthologs	Corynebacterium diphtheriae orthologs	Mycobacterium marinum orthologs
VVTAASGS71YEQTLK	64	77	Q8NMV3	Cgl2461	ABC-type transporter, periplasmic component	96990628	25245016	56180396	41353784	0	0	0	0	0	0	0	0	0	Yes
SVQDDSVPFFGS275SLSS	264	279	Q8NPJ0	aftC	Alpha-(1->3)-arabinofuranosyltransferase	131910980	106898816	212427448	155370192	0	0	0	0	0	0	0	0	0			DIP0357 (Putative secreted bifunctional (Alpha-amylase and endo-alpha-glucosidase): starch degradation and integral membrane protein)
SVQDDSVPFFGSSLSS279	264	279	Q8NPJ0	aftC	Alpha-(1->3)-arabinofuranosyltransferase	77943072	93952540	167202936	125460496	0	0	0	0	0	0	0	0	0
SVQDDSVPFFGSSLS278S	264	279	Q8NPJ0	aftC	Alpha-(1->3)-arabinofuranosyltransferase	79119744	48230404	0	68104960	0	0	0	0	0	0	0	0	0
LAGGS39S40QVSNLSSVPENLALPEIENSIDLER	35	65	Q8NSP0	Cgl0628	Bacterial lipocalin	220145400	78864168	143667056	123940352	0	0	0	0	0	0	0	0	0
LAGGSSQVSNLS46SVPENLALPEIENSIDLER	35	65	Q8NSP0	Cgl0628	Bacterial lipocalin	226617952	82437496	249029840	116834200	0	0	0	0	0	0	0	0	0
S165SGFILSR	165	172	Q8NSP0	Cgl0628	Bacterial lipocalin	131419944	85929640	182152288	107732304	0	0	0	0	0	0	0	0	0
VSFPGIPFQS138EDNQANYR	129	146	Q8NSP0	Cgl0628	Bacterial lipocalin	67739408	28492640	114732644	120144996	0	0	0	0	0	0	0	0	0
LAGGSS40QVSNLSSVPENLALPEIENSIDLER	35	65	Q8NSP0	Cgl0628	Bacterial lipocalin	709743040	0	822982780	527379328	0	0	0	0	0	0	0	202828880	0
LAGGSSQVS43NLSSVPENLALPEIENSIDLER	35	65	Q8NSP0	Cgl0628	Bacterial lipocalin	129029040	0	110734936	96586512	0	0	0	0	0	0	0	0	0
S534VVNDGTAR	534	542	Q8NP18	Cgl2008	Cell division protein FtsI/penicillin-binding protein 2	38259064	20050356	48767988	34112560	0	0	0	0	0	0	0	0	0		Rv2864c (Possible penicillin-binding lipoprotein), pbpA, Rv0016c (Peptidoglycan D,D-transpeptidase), pbpB, ftsI, pbp3, Rv2163c (Penicillin-binding protein PbpB), ponA1, Rv0050 (Penicillin-binding protein 1A)	DIP1497( Putative secreted penicillin-binding protein)	MMAR_1840 (Penicillin-binding lipoprotein)
DGGVADS502YGDYNK	496	508	Q8NQA0	Cgl1538	Cell wall-associated hydrolases (Invasion-associated proteins)	74177032	19954840	63969458	25342788	0	0	0	0	0	0	0	0	0	Yes	ripA/ripB, Rv1477/Rv1478 (Peptidoglycan endopeptidase RipA/B, Macrophage invasion and intracellular persistence protein A, Resuscitation-promoting factor interaction partner A)	DIP1281 (Putative invasion protein)	iipA, MMAR_2284/iipB, MMAR_2285 (Mycobacterial invasion and intracellular persistence protein, IipA/B
FEGLNQQVQS296IAMAETVVTGGIIEAATNK	287	315	Q8NTG4	cmt1	Cmt1	38249779200	21996434500	36323145700	34253111300	0	0	0	0	0	0	0	0	0	Yes	fbpABC (Diacylglycerol acyltransferase/mycolyltransferase)	fbpABC (Diacylglycerol acyltransferase/mycolyltransferase)	csp1, DIP2193, DIP2194 (Putative secreted antigen), slpA, DIP0365 (Surface layer protein A)	fbpABC (Diacylglycerol acyltransferase/mycolyltransferase)
FEGLNQQVQS296IAMAETVVTGGIIEAATNK	287	315	Q8NTG4	cmt1	Cmt1	25233699900	11217132600	25489552400	16640706600	0	0	0	0	0	0	0	0	0
GTELYVSNASGLAGEWES281VDSPR	264	286	Q8NTG4	cmt1	Cmt1	4857439740	1789075970	4341441540	2070837440	0	0	0	0	0	0	0	0	0
GTELYVSNASGLAGEWESVDS284PR	264	286	Q8NTG4	cmt1	Cmt1	847685570	128119464	0	507419136	0	0	0	0	0	0	0	0	0
AT98EYS101NAWLVDTNAAR	97	112	Q8NLR1	cmt2	Cmt2	1071753760	550946976	1086286850	735579840	0	0	0	0	0	0	0	0	0	Yes	fbpABC (Diacylglycerol acyltransferase/mycolyltransferase)	csp1, DIP2193, DIP2194 (Putative secreted antigen), slpA, DIP0365 (Surface layer protein A)	fbpABC (Diacylglycerol acyltransferase/mycolyltransferase)
LAMLDTGGFNVNAMYGS236IINPR	220	241	Q8NLR1	cmt2	Cmt2	1556648000	718861888	1335850050	1212928164	0	0	0	0	0	0	0	0	0
LAMLDTGGFNVNAMYGS236IINPR	220	241	Q8NLR1	cmt2	Cmt2	1727887874	560468768	1456494080	1411361148	0	0	0	0	0	0	0	0	0
LAMLDT225GGFNVNAMYGSIINPR	220	241	Q8NLR1	cmt2	Cmt2	1005630400	271890304	426560896	414939008	0	0	0	0	0	0	0	0	0
LAMLDT225GGFNVNAMYGSIINPR	220	241	Q8NLR1	cmt2	Cmt2	999366400	396338472	311855792	573368608	0	0	0	0	0	0	0	0	0
LAMLDTGGFNVNAMYGS236IINPR	220	241	Q8NLR1	cmt2	Cmt2	678105360	168193088	533920848	294880736	0	0	0	0	0	0	0	0	0
LAMLDTGGFNVNAMYGS236IINPR	220	241	Q8NLR1	cmt2	Cmt2	995772572	417916464	598672640	505406656	0	0	0	0	0	0	0	0	0
NNNSIGGLS180caMGGTAALNLAAKHPDQFR	172	198	Q8NLR1	cmt2	Cmt2	1583375610	1359913920	1393294980	1455690630	0	0	0	0	0	0	0	0	0
NNNSIGGLS180caMGGTAALNLAAKHPDQFR	172	198	Q8NLR1	cmt2	Cmt2	3795175680	1751312890	3585378300	1570093050	0	0	0	0	0	0	0	0	0
QAMSWS204GYLNTTAPGMQTLLR	199	219	Q8NLR1	cmt2	Cmt2	127866416	88811492	73887536	56728252	0	0	0	0	0	0	0	0	0
GGALS191SGK	187	194	Q8NNK5	qcrC	Cytochrome bc1 complex cytochrome c subunit	47182040	26321659	31725742	11240207	0	0	0	0	0	0	0	0	0		qcrC, Rv2194 (Cytochrome bc1 complex cytochrome c subunit)	qcrC, DIP1626 (Cytochrome bc1 complex cytochrome c subunit)	qcrC, MMAR_3238 (Cytochrome bc1 complex cytochrome c subunit)
GGALSS192GK	187	194	Q8NNK5	qcrC	Cytochrome bc1 complex cytochrome c subunit	41812092	28133787	27367108	30667147	0	0	0	0	0	0	0	0	0
KDPSGDNPIHGNS201K	189	202	Q8NNK2	ctaC	Cytochrome c oxidase subunit 2	56320696	26233621	49404364	34631729	0	0	0	0	0	0	0	0	0		ctaC, Rv2200c (Cytochrome c oxidase subunit 2)	ctaC, DIP1629 (Cytochrome c oxidase subunit 2)	ctaC, MMAR_3244 (cytochrome-c oxidase)
S203DVSYLEFNR	203	212	Q8NNK2	ctaC	Cytochrome c oxidase subunit 2	99044392	130129944	240666328	75815776	0	0	0	0	0	0	0	0	0
DIWGS54SK	50	56	Q8NLC7	Cgl3015	Hypothetical membrane protein	1349135040	471959776	720004832	508137280	0	0	0	0	0	0	0	0	0
GGS228ISLNDGTK	226	236	Q8NM22	Cgl2760	Hypothetical membrane protein	85342992	25323890	56163684	31046802	0	0	0	0	0	0	0	0	0				pecA, MMAR_2933 (PE cleavage protein A, PE-PGRS family protein)
SLPQS439FQPR	435	443	Q8NU24	Cgl0125	Hypothetical membrane protein	205719152	100354740	170619936	64199224	0	0	0	0	0	0	0	0	0				MMAR_4508 (Conserved membrane protein)
NGT126GGAR	124	130	Q8NR47	Cgl1217	Lactoylglutathione lyase and related lyases	47859100	50744552	0	54507148	0	0	30432564	0	0	0	0	0	44722500		Rv1322A (Conserved protein)	DIP1057 (Putative methylmalonyl-CoA epimerase)	gloA_1, MMAR_4076 (Glyoxalase, GloA_1)
GS105EQNLQIRPAR	104	115	Q8NN56	Cgl2353	PE-PPE domain-containing protein	115687616	75994964	122321736	97575848	0	0	0	0	0	0	0	0	0		cut3, Rv3451 (Probable carboxylesterase Culp3)		cut3, MMAR_1098 (Cutinase)
ESTGES150LMK	145	153	Q8NN56	Cgl2353	PE-PPE domain-containing protein	14340455	7698631	10971065	0	0	0	0	0	0	0	0	0	0
DLVDSSS335	329	335	Q8NPU7	Cgl1714	Peptidase S1 domain-containing protein	167447576	47073068	117150816	60059704	0	0	0	0	0	0	0	0	0
AITGIS226caMGGTAAVNIATHHPDMFK	221	244	P0C1D6	csp1	Protein PS1	324961520	128865760	252620736	75297408	0	0	0	0	0	0	0	0	0	Yes
DWYS132SPNR	129	136	P0C1D6	csp1	Protein PS1	114812628	23580410	39005420	26946556	0	0	0	0	0	0	0	0	0
GS517LGYPTGAAVEYNGGLR	516	533	P0C1D6	csp1	Protein PS1	136157152	0	142300304	92245280	0	0	0	0	0	0	0	0	0
VISAEWATS103K	95	104	P0C1D6	csp1	Protein PS1	62325160	0	69172232	31832134	0	0	0	0	0	0	0	0	0
NVT40GSSTTSDSIVR	38	51	Q8NRF6	Cgl1093	Putative peptidase Cgl1093	101196376	27856340	53918596	34813740	0	0	0	0	0	0	0	0	0	Yes		DIP0964 (Putative protease)
ALTS45S46GGVADSR	42	53	Q8NQN5	Cgl1391	SGNH_hydro domain-containing protein	571047248	296943240	558872672	424122288	0	0	0	0	0	0	0	0	0	Yes		DIP0359 (Putative secreted hydrolase)
S227GSQVCVR	227	234	Q8NQN5	Cgl1391	SGNH_hydro domain-containing protein	13846194	7717030	75114868	10490845	0	0	0	0	0	0	0	0	0
SGS229QVCVR	227	234	Q8NQN5	Cgl1391	SGNH_hydro domain-containing protein	122888544	84261688	135399232	108089552	0	0	0	0	0	0	18454216	0	0
EGAWAT87R	82	88	Q8NSV8	Cgl0559	Uncharacterized BCR	21743516	0	22414900	15259566	0	0	0	0	0	0	0	0	0	Yes	Rv1433 (Probable L,D-transpeptidase 3, LDT), ldtA, Rv0116c (L,D-transpeptidase 1)	DIP0544 (Putative secreted protein)	MMAR_3552 (Conserved hypothetical membrane protein)
FADGSVVVSTLQVPIDANNS127LIQPR	108	132	Q8NPW5	Cgl1696	Uncharacterized protein	192761128	27700032	69412768	97019020	0	0	0	0	0	0	0	0	0
S133IVPGSIR	133	140	Q8NPW5	Cgl1696	Uncharacterized protein	0	450751520	641998976	910468800	0	0	0	0	0	0	0	0	0
DPS137SLQQR	135	142	Q8NQT2	Cgl1342	Uncharacterized protein	223443600	21996634	79881104	31182218	0	0	0	0	0	0	0	0	0
DPSS138LQQR	135	142	Q8NQT2	Cgl1342	Uncharacterized protein	144179184	512234752	1159553952	859883584	0	0	0	0	0	0	0	0	0
RDPSS138LQQR	134	142	Q8NQT2	Cgl1342	Uncharacterized protein	77748268	98526564	223234120	235712456	0	0	0	0	0	0	0	0	0
RDPS137SLQQR	134	142	Q8NQT2	Cgl1342	Uncharacterized protein	1047901278	0	14061380	10469677	0	0	0	0	0	0	0	0	0
ILGTLS279S280	274	280	Q8NS47	Cgl0835	Uncharacterized protein	249705736	97468512	0	225184816	0	0	0	0	0	0	0	0	0			DIP0793 (Putative secreted protein)	MMAR_3963 (Conserved hypothetical secreted protein)
AAEQLVGSLNPTQQAALQGS226GLR	207	229	Q8NSL7	Cgl0651	Uncharacterized protein	27543620	167860384	221565552	128801824	0	0	0	0	0	0	0	0	0
GLTS67SAGIPDATAPEGGAK	64	82	Q8NSZ1	Cgl0524	Uncharacterized protein	46512012	51412404	198714872	64014720	0	0	0	0	0	0	0	0	0
GLT66SSAGIPDATAPEGGAK	64	82	Q8NSZ1	Cgl0524	Uncharacterized protein	630851056	46822132	80350872	58465388	0	0	0	0	0	0	0	0	0
VEANS397LNAK	393	401	Q8NPH2	Cgl1840	Uncharacterized protein	1311667970	635604672	998516610	758061440	0	0	0	0	0	0	0	0	18370802		Rv2721c (Possible conserved transmembrane alanine and glycine rich protein)	csp1, DIP219 (Putative secreted antigen)	MMAR_1991 (Conserved transmembrane alanine and glycine rich protein)
IAQQQS119GSQAR	114	124	Q8NMM5	Cgl2546	Uncharacterized protein	4.34125e+07	19371472	3.42837e+07	2.62435e+07	0	0	0	0	0	0	0	8360205	0		Rv2721c (Possible conserved transmembrane alanine and glycine rich protein)	csp1, DIP2193 (Putative secreted antigen)	MMAR_1991 (Conserved transmembrane alanine and glycine rich protein)
AVLS271GGPR	268	275	Q8NLM9	Cgl2912	Uncharacterized protein	730747260	346508960	498091680	375454752	0	0	0	0	0	0	109554280	0	0		Rv1069c (Conserved protein)		MMAR_4397 (Conserved hypothetical transmembrane protein)

## Sheet: Table S11. Overlapping proteins
Table S11. List of overlapping proteins in Studies 1-3. Present in all 3 studies, green (n=6). Present in Studies 1 and 2, blue (n = 6). Present in Studies 2 and 3, red (n = 18).
Study 1 Az-T-B	Protein description	Study 2 DADPS	Protein description	Study 3 DADPS	Protein description
P0C1D6	Protein PS1	P0C1D6	Protein PS1	Q8NLR1	Cmt2
Q8NQN5	SGNH_hydro domain-containing protein	Q8NLR1	Cmt2	P0C1D6	Protein PS1
Q8NTG4	Cmt1	Q8NN56	PE-PPE domain-containing protein	Q8NTG4	Cmt1
Q8NLR1	Cmt2	Q8NQN5	SGNH_hydro domain-containing protein	Q8NQT2	Uncharacterized protein
Q8NQT2	Uncharacterized protein	Q8NQT2	Uncharacterized protein	Q8NQN5	SGNH_hydro domain-containing protein
Q8NN56	PE-PPE domain-containing protein	Q8NTG4	Cmt1	Q8NN56	PE-PPE domain-containing protein
Q8NSY0	Uncharacterized protein	Q8NLC7	Hypothetical membrane protein	Q8NPJ0	Alpha-(1->3)-arabinofuranosyltransferase
Q8NLQ0	Uncharacterized protein	Q8NM22	Hypothetical membrane protein	Q8NNK2	Cytochrome c oxidase subunit 2
Q8NQ03	Uncharacterized protein Cgl1651/cg1859	Q8NMV3	ABC-type transporter, periplasmic component	Q8NQA0	Cell wall-associated hydrolases (Invasion-associated proteins)
Q8NNT2	Uncharacterized protein	Q8NNK2	Cytochrome c oxidase subunit 2	Q8NU24	Hypothetical membrane protein
Q8NLR4	DUF732 domain-containing protein	Q8NNK5	Cytochrome bc1 complex cytochrome c subunit	Q8NSP0	Bacterial lipocalin
Q8NS24	Membrane proteins related to metalloendopeptidases	Q8NPJ0	Alpha-(1->3)-arabinofuranosyltransferase	Q8NNK5	Cytochrome bc1 complex cytochrome c subunit
Q8NRS3	PorB	Q8NPU7	Peptidase S1 domain-containing protein	Q8NPU7	Peptidase S1 domain-containing protein
Q8NP21	Hypothetical membrane protein	Q8NPW5	Uncharacterized protein	Q8NS47	Uncharacterized protein
Q8NP51	AMIN domain-containing protein	Q8NQA0	Cell wall-associated hydrolases (Invasion-associated proteins)	Q8NPW5	Uncharacterized protein
Q8NP22	Hypothetical membrane protein	Q8NRF6	Putative peptidase Cgl1093	Q8NM22	Hypothetical membrane protein
Q8NSY5	DUF4430 domain-containing protein	Q8NS47	Uncharacterized protein	Q8NSL7	Uncharacterized protein
Q8NRF2	Secreted protein	Q8NSL7	Uncharacterized protein	Q8NSZ1	Uncharacterized protein
Q8NP49	30S ribosomal protein S15	Q8NSP0	Bacterial lipocalin	Q8NSV8	Uncharacterized BCR
Q8NS69	ABC-type transporter, periplasmic component	Q8NSV8	Uncharacterized BCR	Q8NMV3	ABC-type transporter, periplasmic component
Q8NMZ0	Ribose 5-phosphate isomerase RpiB	Q8NSZ1	Uncharacterized protein	Q8NLC7	Hypothetical membrane protein
		Q8NU24	Hypothetical membrane protein	Q8NRF6	Putative peptidase Cgl1093
		Q8NMM5	Uncharacterized protein	Q8NPH2	Uncharacterized protein
		Q8NPH2	Uncharacterized protein	Q8NMM5	Uncharacterized protein
		Q8NLQ0	Uncharacterized protein	Q8NP18	Cell division protein FtsI/penicillin-binding protein 2
		Q8NLR4	DUF732 domain-containing protein	Q8NLM9	Uncharacterized protein
		Q8NNT2	Uncharacterized protein	Q8NR47	Lactoylglutathione lyase and related lyases
		Q8NQ03	Uncharacterized protein Cgl1651/cg1859
		Q8NS24	Membrane proteins related to metalloendopeptidases
		Q8NSY0	Uncharacterized protein
		H7C6C7	Protein translocase subunit SecE
		Q79VG3	Pyruvate carboxylase, C-terminal domain/subunit
		Q79VI2	Acyl coenzyme A carboxylase
		Q8NLT6	Uncharacterized BCR, vancomycin resistance protein
		Q8NLT7	HtaA domain-containing protein
		Q8NMQ0	SCP domain-containing protein
		Q8NMT9	Putative L,D-transpeptidase LppS
		Q8NN73	LTD domain-containing protein
		Q8NNL2	Cmt4 (CMytF)
		Q8NPA2	Uncharacterized membrane protein
		Q8NPH6	Uncharacterized protein
		Q8NPI1	Uncharacterized protein
		Q8NPJ6	Uncharacterized protein
		Q8NR07	ABC-type Fe3+-siderophores transport systems, periplasmic components
		Q8NR75	Predicted hydrolases or acyltransferases (Alpha/beta hydrolase superfamily)
		Q8NRM1	Hypothetical membrane protein
		Q8NRS2	SLT_2 domain-containing protein
		Q8NRT7	Gamma-glutamyltranspeptidase
		Q8NRW9	Uncharacterized protein
		Q8NS17	30S ribosomal protein S14
		Q8NS88	Uncharacterized protein
		Q8NSD6	Cell wall biosynthesis protein LcpA
		Q8NSL1	2-methylcitrate synthase 2
		Q8NTB8	ABC-type transporter, periplasmic component
		Q8NTH1	ABC-type Fe3+-siderophores transport systems, periplasmic components
		Q8NTM8	Penicillin-insensitive transglycosylase
