# Supplementary material for: Chemical Proteomics Strategies for Analyzing Protein Lipidation Reveal the Bacterial O-Mycoloylome
Source: J Am Chem Soc. 2024 Apr 18;146(17):12138–54. doi: 10.1021/jacs.4c02278 (PMC11066868; doi:10.1021/jacs.4c02278)
Supplement: Supplementary file 3 — ja4c02278_si_003.xlsx [file ja4c02278_si_003.xlsx]

## Sheet: Table S12. HCD spectrum ions
Table S12. List of ions observed corresponding to HCD spectrum shown in Figure 3E.
MS/MS Dissociation Method	Retention Time (min)	Scan Number	Sequence	Theoretical m/z	Precursor Charge (z)	# Matched Fragments	# Bonds Broken
HCD (28 nce)	78.434	38410	ISIFGLSYGTYLGSVYATRYPQHTDK	1063.55	3	44	22
Fragment Type	Fragmented Bond Number	Attached Modifications <Name;Index;Mass Change>	Neutral Loss	Fragment Charge (z)	Intensity	Experimental m/z	Theoretical m/z	Mass Error (ppm)	% Base Peak	% TIC
b	2			1	62987.1	201.123	201.123	-0.9	0.2456	0.0073
cleavable_linker		<cleavable_linker;7;251.1700>		1	218231	252.17	252.17	0	0.8509	0.0295
y	2			1	17155.9	262.14	262.14	0	0.0669	0.002
cleavable_linker + H2O		<cleavable_linker;7;251.1700>		1	256464	270.182	270.182	0	1	0.0251
b	3			1	22691.6	314.208	314.207	1.5	0.0885	0.0026
y	3			1	35566	363.189	363.187	4	0.1387	0.0041
b	4			1	6191.9	461.279	461.276	7	0.0241	0.0007
y	4			1	24692	500.248	500.246	3.7	0.0963	0.0028
b	5			1	16518.7	518.3	518.297	4.7	0.0644	0.0019
y	10			2	5302	608.81	608.807	4.2	0.0207	0.0006
y	11			2	18997.8	690.345	690.339	9.1	0.0741	0.0022
y	6		-NH3	1	5411.5	708.34	708.331	12.5	0.0211	0.0006
y	6			1	59914.5	725.364	725.358	8.7	0.2336	0.0069
y	12			2	12426.6	739.874	739.873	1.9	0.0485	0.0014
y	13			2	18162.7	783.394	783.389	6.2	0.0708	0.0021
y	14			2	43521.9	811.906	811.9	8	0.1697	0.005
y	15		-NH3	2	10753.7	859.94	859.928	13.4	0.0419	0.0012
y	15			2	35338.6	868.45	868.442	9.8	0.1378	0.0041
y	7			1	26780.9	888.432	888.421	12.2	0.1044	0.0031
y	16		-NH3	2	10274.5	941.474	941.46	15	0.0401	0.0012
y	16			2	30312.6	949.985	949.973	11.9	0.1182	0.0035
y	17			2	38248.4	1000.51	1000.5	12.3	0.1491	0.0044
y	18			2	142957	1029.02	1029.01	7.4	0.5574	0.0165
y	8			1	23723.2	1044.53	1044.52	10.7	0.0925	0.0027
y	19		-NH3	2	18471.7	1102.05	1102.03	17.2	0.072	0.0021
y	19			2	106117	1110.55	1110.54	12.2	0.4138	0.0122
y	9		-NH3	1	10148.4	1128.56	1128.54	14.8	0.0396	0.0012
y	9			1	39974.4	1145.58	1145.57	11	0.1559	0.0046
y	10			1	45444.2	1216.62	1216.61	10.2	0.1772	0.0052
b	20	<cleavable_linker;7;251.1700>		2	13056	1232.65	1232.65	-3.8	0.0509	0.0015
y	20	<cleavable_linker;7;251.1700>	-NH3	2	80418.1	1271.15	1271.13	17	0.3136	0.0093
y	20	<cleavable_linker;7;251.1700>		2	104058	1279.65	1279.64	9.2	0.4057	0.012
y	21	<cleavable_linker;7;251.1700>		2	28432.4	1336.2	1336.18	14.4	0.1109	0.0033
b	22	<cleavable_linker;7;251.1700>	-NH3	2	48706.8	1336.7	1336.69	1.2	0.1899	0.0056
y	22	<cleavable_linker;7;251.1700>	-NH3	2	28702.6	1356.2	1356.18	16.1	0.1119	0.0033
y	11		-NH3	1	14392.4	1362.67	1362.64	16.3	0.0561	0.0017
y	22	<cleavable_linker;7;251.1700>		2	100354	1364.71	1364.69	10.2	0.3913	0.0116
y	11			1	63787.2	1379.69	1379.67	14.9	0.2487	0.0073
y	23	<cleavable_linker;7;251.1700>	-NH3	2	20296	1429.73	1429.71	10.2	0.0791	0.0023
y	23	<cleavable_linker;7;251.1700>		2	40606.3	1438.25	1438.23	13.2	0.1583	0.0047
y	12			1	16854.1	1478.76	1478.74	15.8	0.0657	0.0019
y	13			1	16591.1	1565.78	1565.77	4.6	0.0647	0.0019
y	14			1	59953.9	1622.82	1622.79	16.8	0.2338	0.0069
y	15			1	19638.9	1735.89	1735.88	8.5	0.0766	0.0023

## Sheet: Table S13. AI-ETD spectrum ions
Table S13. List of ions observed corresponding to AI-ETD spectrum shown in Figure 3F.
MS/MS Dissociation Method	Retention Time (min)	Scan Number	Sequence	Theoretical m/z	Precursor Charge (z)	# Matched Fragments	# Bonds Broken
AI-ETD (6%)	67.556	16724	ATEYSNAWLVDTNAAR	678.343	3	90	15
Fragment Type	Fragmented Bond Number	Attached Modifications <Name;Index;Mass Change>	Neutral Loss	Fragment Charge (z)	Intensity	Experimental m/z	Theoretical m/z	Mass Error (ppm)	% Base Peak	% TIC
y	1		-NH3	1	22977.3	158.093	158.092	1	0.0086	0.0003
y	3			2	63827.6	159.1	159.1	0.9	0.0239	0.0009
y	1			1	629304	175.119	175.119	1.6	0.2361	0.0091
z	2			1	85657.7	230.138	230.137	2.8	0.0321	0.0012
y	2			1	663665	246.157	246.156	3	0.249	0.0096
cleavable_linker + H2O		<cleavable_linker;7;251.1700>		1	256464	270.182	270.182	2.1	0.258	0.01
z	3			1	351384	301.175	301.175	3.6	0.1318	0.0051
y	3			1	283024	317.194	317.193	3.9	0.1062	0.0041
y	7			2	35471.7	373.695	373.693	3.9	0.0133	0.0005
z	4		-NH3	1	10854.5	398.192	398.191	3.3	0.0041	0.0002
y	4		-NH3	1	16793.8	414.213	414.21	9	0.0063	0.0002
z	4			1	446729	415.219	415.217	4.2	0.1676	0.0065
y	8			2	158946	430.237	430.235	4.2	0.0596	0.0023
y	4			1	524135	431.238	431.236	4.4	0.1966	0.0076
b	7	<cleavable_linker;2;251.17>	-NH3	2	18619.2	486.231	486.23	0.2	0.007	0.0003
b	7	<cleavable_linker;2;251.17>		2	43680.3	494.743	494.744	-2.1	0.0164	0.0006
z	9			2	63325.3	515.265	515.265	-0.2	0.0238	0.0009
z	5			1	179860	516.268	516.265	5.8	0.0675	0.0026
y	9			2	147172	523.277	523.275	4.4	0.0552	0.0021
y	5			1	431993	532.286	532.284	4.9	0.1621	0.0063
b	3	<cleavable_linker;2;251.17>		1	19802.1	553.302	553.305	-5.8	0.0074	0.0003
y	10			2	13290	558.797	558.793	6.8	0.005	0.0002
c	3	<cleavable_linker;2;251.17>		1	221175	570.326	570.331	-8.8	0.083	0.0032
b	8	<cleavable_linker;2;251.17>	-NH3	2	132884	579.273	579.27	4.9	0.0498	0.0019
b	8	<cleavable_linker;2;251.17>		2	450192	587.783	587.783	-1	0.1689	0.0065
z	6			1	123066	631.296	631.292	5.8	0.0462	0.0018
b	9	<cleavable_linker;2;251.17>	-NH3	2	392394	635.815	635.812	4.5	0.1472	0.0057
b	9	<cleavable_linker;2;251.17>		2	1.69444e+06	644.325	644.325	-0.5	0.6356	0.0246
y	6			1	1825723	647.314	647.311	4.4	0.6849	0.0265
M+3H			-NH3	3	1.48334e+06	672.674	672.668	9.2	0.5565	0.0215
b	10	<cleavable_linker;2;251.17>	-NH3	2	285746	685.35	685.346	4.9	0.1072	0.0041
b	10	<cleavable_linker;2;251.17>		2	2.16211e+06	693.86	693.86	0.3	0.8111	0.0314
b	4	<cleavable_linker;2;251.17>		1	48196.6	716.364	716.368	-5.3	0.0181	0.0007
z	7			1	127953	730.364	730.36	5.2	0.048	0.0019
c	4	<cleavable_linker;2;251.17>		1	153468	733.391	733.394	-4.8	0.0576	0.0022
b	11	<cleavable_linker;2;251.17>	-NH3	2	20027.8	742.864	742.86	6.1	0.0075	0.0003
y	7			1	2.66572e+06	746.382	746.379	3.9	1	0.0387
b	11	<cleavable_linker;2;251.17>		2	302274	751.373	751.373	-0.1	0.1134	0.0044
b	12	<cleavable_linker;2;251.17>	-NH3	2	51563.2	793.391	793.384	8.8	0.0193	0.0007
b	12	<cleavable_linker;2;251.17>		2	822760	801.898	801.897	0.8	0.3086	0.0119
b	5	<cleavable_linker;2;251.17>		1	27834.9	803.394	803.4	-7.1	0.0104	0.0004
c	5	<cleavable_linker;2;251.17>		1	311333	820.424	820.427	-3.6	0.1168	0.0045
z	8			1	239232	843.448	843.444	4	0.0897	0.0035
b	13	<cleavable_linker;2;251.17>	-NH3	2	82621.2	850.413	850.405	9.6	0.031	0.0012
b	13	<cleavable_linker;2;251.17>		2	333968	858.919	858.918	0.4	0.1253	0.0048
y	8			1	1.1807e+06	859.459	859.463	-4.8	0.4429	0.0171
b	14	<cleavable_linker;2;251.17>	-NH3	2	113830	885.93	885.924	7.5	0.0427	0.0017
b	14	<cleavable_linker;2;251.17>		2	1.23182e+06	894.437	894.437	0.5	0.4621	0.0179
b	6	<cleavable_linker;2;251.17>		1	48272.2	917.441	917.443	-2.4	0.0181	0.0007
b	15	<cleavable_linker;2;251.17>	-NH3	2	213151	921.45	921.442	8	0.08	0.0031
b	15	<cleavable_linker;2;251.17>		2	1.68611e+06	929.956	929.956	0.5	0.6325	0.0245
c	6	<cleavable_linker;2;251.17>		1	294296	934.466	934.47	-3.3	0.1104	0.0043
z	15	<cleavable_linker;2;251.17>		2	114722	973.484	973.483	0.5	0.043	0.0017
y	15	<cleavable_linker;2;251.17>		2	27248.6	981.491	981.493	-1.7	0.0102	0.0004
b	7	<cleavable_linker;2;251.17>		1	713068	988.489	988.48	9.5	0.2675	0.0103
c	7	<cleavable_linker;2;251.17>		1	211346	1005.5	1005.51	-3.1	0.0793	0.0031
M+3H			-NH3	2	1392544	1009	1009	2.8	0.5224	0.0202
z	9		-NH3	1	17382.5	1012.5	1012.5	4.5	0.0065	0.0003
M+3H				2	1.14869e+06	1017.52	1017.51	1	0.4309	0.0167
y	9		-NH3	1	89259.7	1028.52	1028.52	3.3	0.0335	0.0013
z	9			1	137414	1029.52	1029.52	0.8	0.0515	0.002
y	9			1	193982	1045.55	1045.54	3.2	0.0728	0.0028
z	10		-NH3	1	19388.2	1083.54	1083.53	8.6	0.0073	0.0003
z	10			1	234488	1100.56	1100.56	1.9	0.088	0.0034
y	10			1	29601.4	1116.58	1116.58	-2	0.0111	0.0004
b	8	<cleavable_linker;2;251.17>		1	318922	1174.56	1174.56	-3.1	0.1196	0.0046
c	8	<cleavable_linker;2;251.17>		1	296190	1191.58	1191.59	-3.2	0.1111	0.0043
z	11			1	226061	1214.61	1214.6	1.3	0.0848	0.0033
y	11			1	51583.3	1230.62	1230.62	1.8	0.0194	0.0007
b	9	<cleavable_linker;2;251.17>		1	108115	1287.64	1287.64	-2.8	0.0406	0.0016
z	12			1	101066	1301.64	1301.64	3.1	0.0379	0.0015
c	9	<cleavable_linker;2;251.17>		1	126859	1304.67	1304.67	-1.4	0.0476	0.0018
y	12			1	41725	1317.66	1317.65	5.3	0.0157	0.0006
b	10	<cleavable_linker;2;251.17>		1	68277.9	1386.71	1386.71	-3.8	0.0256	0.001
c	10	<cleavable_linker;2;251.17>		1	327568	1403.73	1403.74	-2.5	0.1229	0.0048
z	13		-NH3	1	36033.9	1447.67	1447.67	0	0.0135	0.0005
z	13			1	190558	1464.7	1464.7	1.7	0.0715	0.0028
y	13			1	34490.6	1480.72	1480.72	1.7	0.0129	0.0005
b	11	<cleavable_linker;2;251.17>		1	11060.4	1501.73	1501.74	-4.8	0.0041	0.0002
c	11	<cleavable_linker;2;251.17>		1	307636	1518.75	1518.77	-9.6	0.1154	0.0045
z	14			1	292024	1593.74	1593.74	1.4	0.1095	0.0042
b	12	<cleavable_linker;2;251.17>		1	21152.3	1602.78	1602.79	-4.8	0.0079	0.0003
c	12	<cleavable_linker;2;251.17>		1	537364	1619.81	1619.81	-2.8	0.2016	0.0078
b	13	<cleavable_linker;2;251.17>	-NH3	1	17627	1699.81	1699.8	1.9	0.0066	0.0003
b	13	<cleavable_linker;2;251.17>		1	91244.7	1716.84	1716.83	3.3	0.0342	0.0013
c	13	<cleavable_linker;2;251.17>		1	341449	1733.85	1733.86	-3.8	0.1281	0.005
b	14	<cleavable_linker;2;251.17>		1	41310.4	1787.87	1787.87	3	0.0155	0.0006
c	14	<cleavable_linker;2;251.17>		1	89370.8	1804.89	1804.89	-2.4	0.0335	0.0013
b	15	<cleavable_linker;2;251.17>		1	42118.4	1858.91	1858.9	4.2	0.0158	0.0006
c	15	<cleavable_linker;2;251.17>		1	330490	1875.92	1875.93	-2.9	0.124	0.0048
